# Supplementary material for: Amyloid precursor protein modulates cerebellar Purkinje cell activity and motor function through regulation of Nav1.6 currents
Source: PLoS Biol. 2025 Nov 24;23(11):e3003513. doi: 10.1371/journal.pbio.3003513 (PMC12668622; doi:10.1371/journal.pbio.3003513)
Supplement: S1 Data — (XLSX) [file pbio.3003513.s010.xlsx]

## Sheet: Figure 1
Panel C	APP+/++vec	APP-/-+vec	APP-/-+APP		Kruskal-Wallis test			Dunn's multiple comparisons test	Mean rank diff.	Significant?	Summary	Adjusted P Value	B-?
	0.701525	0.040346	0.537213		P value	0.0038		APP-/-+vecvs. APP+/++vec	-10.25	Yes	**	0.0059	A	APP+/++vec
	0.803052	0.006889	0.981844		Exact or approximate P value?	Exact		APP-/-+vecvs.APP-/-+APP	-8.643	Yes	*	0.0285	C	APP-/-+APP
	1.28215	0.046185	1.16358		P value summary	**
	0.872705	0.095296	1.05597		Do the medians vary signif. (P < 0.05)?	Yes		Number of values	8	4	7
	1.12005		1.17574		Number of groups	3
	1.4475		0.542827		Kruskal-Wallis statistic	9.305		25% Percentile	0.7805	0.01525	0.5428
	0.773014		1.00247					Median	0.9964	0.04327	1.002
	1.63418							75% Percentile	1.406	0.08302	1.164
Panel D	APP+/++vec	APP-/-+vec	APP-/-+APP		ANOVA summary			Tukey's multiple comparisons test	Mean Diff.	95.00% CI of diff.	Significant?	Summary	Adjusted P Value
	33.306	26.519	32.308		F	6.41		APP+/++vec vs. APP-/-+vec	9.745	2.250 to 17.24	Yes	**	0.0084
	42.549	35.54	18.394		P value	0.0043		APP+/++vec vs.APP-/-+APP	0.6839	-6.959 to 8.327	No	ns	0.9739
	41.096	11.961	27.412		P value summary	**		APP-/-+vec vs.APP-/-+APP	-9.061	-16.56 to -1.566	Yes	*	0.0149
	26.277	29.611	30.027		Significant diff. among means (P < 0.05)?	Yes
	39.981	24.116	41.674		R square	0.2738			Test details	Mean 1	Mean 2	Mean Diff.	SE of diff.	n1	n2	q	DF
	38.179	20.896	44.244						WT + mCherry vs. APPKO + mCherry	36.17	26.43	9.745	3.059	12	13	4.506	34
	35.721	19.638	33.476						WT + mCherry vs. APPKO + APP-mCherry	36.17	35.49	0.6839	3.119	12	12	0.3101	34
	37.031	34.895	36.604						APPKO + mCherry vs. APPKO + APP-mCherry	26.43	35.49	-9.061	3.059	13	12	4.19	34
	38.432	25.047	55.731
	34.479	27.908	40.564
	40.048	22.237	41.348
	26.964	35.309	24.074
		29.875
Panel E	APP+/++vec	APP-/-+vec	APP-/-+APP		ANOVA summary			Tukey's multiple comparisons test	Mean Diff.	95.00% CI of diff.	Significant?	Summary	Adjusted P Value
	50.023	36.7931	40.8026		F	8.893		APP+/++vec vs. APP-/-+vec	6.601	2.609 to 10.59	Yes	***	0.0008
	45.4803	34.3763	47.3777		P value	0.0008		APP+/++vec vs.APP-/-+APP	1.76	-2.311 to 5.831	No	ns	0.5452
	47.1726	38.4406	48.5598		P value summary	***		APP-/-+vecvs.APP-/-+APP	-4.841	-8.833 to -0.8486	Yes	*	0.0146
	51.5395	40.1396	42.5323		Significant diff. among means (P < 0.05)?	Yes
	46.4209	38.0454	42.6924		R square	0.3435			Test details	Mean 1	Mean 2	Mean Diff.	SE of diff.	n1	n2	q	DF
	48.5341	43.5703	43.7992						WT + mCherry vs. APPKO + mCherry	44.68	38.08	6.601	1.629	12	13	5.73	34
	42.4958	36.147	41.8018						WT + mCherry vs. APPKO + APP-mCherry	44.68	42.92	1.76	1.661	12	12	1.498	34
	43.7895	39.3289	46.4375						APPKO + mCherry vs. APPKO + APP-mCherry	38.08	42.92	-4.841	1.629	13	12	4.202	34
	44.3371	35.8872	39.3845
	40.458	32.6102	32.6229
	34.7687	36.127	44.3579
	41.1243	39.2228	44.6512
		44.3219
Panel F	APP+/++vec	APP-/-+vec	APP-/-+APP		ANOVA summary			Tukey's multiple comparisons test	Mean Diff.	95.00% CI of diff.	Below threshold?	Summary	Adjusted P Value
	24.1	25.9	24.3		F	7.911		APP+/++vec vs. APP-/-+vec	2.115	0.7627 to 3.468	Yes	**	0.0015	A-B
	27.1	23.5	20.6		P value	0.0015		APP+/++vec vs.APP-/-+APP	1.617	0.2372 to 2.996	Yes	*	0.0187	A-C
	24.7	23.4	23.1		P value summary	**		APP-/-+vec vs.APP-/-+APP	-0.4987	-1.851 to 0.8540	No	ns	0.6419	B-C
	24.9	21.4	23.5		Significant diff. among means (P < 0.05)?	Yes
	25	22.2	22.7		R squared	0.3176			Test details	Mean 1	Mean 2	Mean Diff.	SE of diff.	n1	n2	q	DF
	24.2	20	23.6						WT + mCherry vs. APPKO + mCherry	25.2	23.08	2.115	0.552	12	13	5.419	34
	26.8	24.6	25.4						WT + mCherry vs. APPKO + APP-mCherry	25.2	23.58	1.617	0.563	12	12	4.061	34
	23.4	23.1	24.3						APPKO + mCherry vs. APPKO + APP-mCherry	23.08	23.58	-0.4987	0.552	13	12	1.278	34
	26.8	24.3	24.2
	26.7	23.5	23
	25.5	23.7	23.8
	23.2	22.9	24.5
		21.6
Panel H	Ctrl	APP kd			Unpaired t test			Mean of column A	1
	1.44711	0.58365			P value	0.0102		Mean of column B	0.3837
	1.33161	0.155664			P value summary	*		Difference between means (B - A) ± SEM	-0.6163 ± 0.2055
	1.17	0.585			Significantly different (P < 0.05)?	Yes		95% confidence interval	-1.060 to -0.1725
	0.628438	0.0292215			One- or two-tailed P value?	Two-tailed		R squared (eta squared)	0.4091
	0.422838	0.0234085			t, df	t=3.000, df=13
		0.542054
		0.026154
		0.814042
		0.888745
		0.18857
Panel I	Ctrl	APP kd			Unpaired t test			Mean of column A	37.66
	37.8464	20.2			P value	0.0029		Mean of column B	28.09
	28.7269	38.7			P value summary	**		Difference between means (B - A) ± SEM	-9.566 ± 2.724
	31.3392	30.4			Significantly different (P < 0.05)?	Yes		95% confidence interval	-15.34 to -3.791
	37.0007	32.9			One- or two-tailed P value?	Two-tailed		R squared (eta squared)	0.4353
	40.3957	20.8			t, df	t=3.512, df=16
	38.8925	22.2
	38.8246	28.3
	35.7865	31.248
	41.1765
	46.604
Panel J	Ctrl	APP kd			Unpaired t test			Mean of column A	47.43
	46.4641	42.4769			P value	0.0001		Mean of column B	42.82
	42.8252	39.1958			P value summary	***		Difference between means (B - A) ± SEM	-4.609 ± 0.9321
	47.0645	43.8707			Significantly different (P < 0.05)?	Yes		95% confidence interval	-6.585 to -2.633
	48.7793	42.0298			One- or two-tailed P value?	Two-tailed		R squared (eta squared)	0.6044
	46.5989	44.5708			t, df	t=4.944, df=16
	47.5679	43.9134
	50.6319	44.7488
	47.2284	41.731
	48.4188
	48.6789

## Sheet: Figure 2
Panel B		sAPPα						sAPPα	Kruskal-Wallis test			Dunn's multiple comparisons test	Mean rank diff.	Significant?	Summary	Adjusted P Value	A-?			Number of values	8	10	8	8
		APP-/-+vec	APP-/-+APP	APP-/-+sAPPα	APP-/-+AICD				P value	<0.0001		APP-/-+vec vs. APP-/-+APP	-14.3	Yes	*	0.0068	B	APP-/-+APP
		0.618842	1.16822	1.06018	0.460405				Exact or approximate P value?	Approximate		APP-/-+vec vs. APP-/-+sAPPα	-19.25	Yes	**	0.0003	C	APP-/-+sAPPα		25% Percentile	0	0.8839	0.9917	0
		0.31812	0.891502	0.968826	0.0328258				P value summary	****		APP-/-+vec vs. APP-/-+AICD	1	No	ns	>0.9999	D	APP-/-+AICD		Median	0.1591	0.9688	1.358	0.01641
		0	0.968826	1.73425	0				Do the medians vary signif. (P < 0.05)?	Yes										75% Percentile	0.5437	1.125	1.715	0.3535
		0	1.11032	1.65593	0				Number of groups	4
			0.861134						Kruskal-Wallis statistic	26.25
		AICD						AICD	ANOVA summary			Dunnett's multiple comparisons test	Mean Diff.	95.00% CI of diff.	Below threshold?	Summary	Adjusted P Value		Test details	Mean 1	Mean 2	Mean Diff.	SE of diff.	n1	n2	q	DF
		APP-/-+vec	APP-/-+APP	APP-/-+sAPPα	APP-/-+AICD				F	14.52		Column A vs. Column B	-0.9134	-1.480 to -0.3463	Yes	**	0.0025	APP-/-+APP	Column A vs. Column B	0.08663	1	-0.9134	0.214	4	5	4.267	13
		0.103066	1.42567	0.0187319	0.75872				P value	0.0002		Column A vs. Column C	0.0775	-0.5202 to 0.6752	No	ns	0.9717	APP-/-+sAPPα	Column A vs. Column C	0.08663	0.009126	0.0775	0.2256	4	4	0.3435	13
		0.24344	1.17417	0.0168432	1.5565				P value summary	***		Column A vs. Column D	-1.058	-1.656 to -0.4605	Yes	**	0.0011	APP-/-+AICD	Column A vs. Column D	0.08663	1.145	-1.058	0.2256	4	4	4.691	13
		0	0.535258	0.00045295	1.44557				Significant diff. among means (P < 0.05)?	Yes
		0	0.525455	0.000475469	0.818832				R squared	0.7702
			1.33945
Panel C	APP-/-+sAPPα	APP-/-+AICD	APP-/-+vec	APP-/-+APP				ANOVA summary			Tukey's multiple comparisons test	Mean Diff.	95.00% CI of diff.	Significant?	Summary	Adjusted P Value		Test details	Mean 1	Mean 2	Mean Diff.	SE of diff.	n1	n2	q	DF
	33.885	31.9706	28.879	32.261				F	6.656		APP-/-+ sAPPα vs. APP-/- + AICD	-2.106	-8.236 to 4.023	No	ns	0.7885		APP-/-+ sAPPα vs. APP-/- + AICD	29.18	31.29	-2.106	2.262	9	9	1.317	32
	37.2518	36.384	29.3579	31.716				P value	0.0013		APP-/-+ sAPPα vs. APP-/- + vec	-1.377	-7.507 to 4.752	No	ns	0.9285		APP-/-+ sAPPα vs. APP-/- + vec	29.18	30.56	-1.377	2.262	9	9	0.8609	32
	28.8621	25.9564	32.8539	49.079				P value summary	**		APP-/- + sAPPα vs. APP-/- + APP	-9.228	-15.36 to -3.099	Yes	**	0.0015		APP-/- + sAPPα vs. APP-/- + APP	29.18	38.41	-9.228	2.262	9	9	5.769	32
	30.0787	25.7031	25.2852	35.029				Significant diff. among means (P < 0.05)?	Yes		APP-/- + AICD vs. APP-/- + vec	0.7291	-5.400 to 6.858	No	ns	0.9882		APP-/- + AICD vs. APP-/- + vec	31.29	30.56	0.7291	2.262	9	9	0.4558	32
	26.7334	27.7557	29.9149	39.805				R square	0.3842		APP-/-+ AICD vs. APP-/- + APP	-7.122	-13.25 to -0.9924	Yes	*	0.0177		APP-/-+ AICD vs. APP-/- + APP	31.29	38.41	-7.122	2.262	9	9	4.452	32
	20.2326	34.4256	29.3779	33.234							APP-/-+ vec vs. APP-/-+ APP	-7.851	-13.98 to -1.722	Yes	**	0.0078		APP-/-+ vec vs. APP-/-+ APP	30.56	38.41	-7.851	2.262	9	9	4.908	32
	28.0329	33.4495	36.7649	35.901
	30.4141	29.9167	28.0563	45.899
	27.172	36.0578	34.5673	42.791
Panel D	APP-/-+sAPPα	APP-/-+AICD	APP-/-+vec	APP-/-+APP				ANOVA summary			Tukey's multiple comparisons test	Mean Diff.	95.00% CI of diff.	Significant?	Summary	Adjusted P Value		Test details	Mean 1	Mean 2	Mean Diff.	SE of diff.	n1	n2	q	DF
	35.7647	38.6234	37.6214	49.9139				F	8.934		APP-/-+ sAPPα vs. APP-/- + AICD	0.4688	-2.776 to 3.714	No	ns	0.9793		APP-/-+ sAPPα vs. APP-/- + AICD	40.33	39.86	0.4688	1.198	9	9	0.5536	32
	40.9516	40.1067	43.0098	45.7748				P value	0.0002		APP-/-+ sAPPα vs. APP-/- + vec	-0.05073	-3.295 to 3.194	No	ns	>0.9999		APP-/-+ sAPPα vs. APP-/- + vec	40.33	40.38	-0.05073	1.198	9	9	0.0599	32
	41.8317	38.8939	41.4407	48.0152				P value summary	***		APP-/- + sAPPα vs. APP-/- + APP	-4.901	-8.146 to -1.657	Yes	**	0.0015		APP-/- + sAPPα vs. APP-/- + APP	40.33	45.23	-4.901	1.198	9	9	5.788	32
	41.4426	37.3597	38.5928	46.421				Significant diff. among means (P < 0.05)?	Yes		APP-/- + AICD vs. APP-/- + vec	-0.5196	-3.764 to 2.725	No	ns	0.9722		APP-/- + AICD vs. APP-/- + vec	39.86	40.38	-0.5196	1.198	9	9	0.6135	32
	43.952	45.5081	42.5552	44.1742				R square	0.4558		APP-/-+ AICD vs. APP-/- + APP	-5.37	-8.615 to -2.125	Yes	***	0.0005		APP-/-+ AICD vs. APP-/- + APP	39.86	45.23	-5.37	1.198	9	9	6.341	32
	37.9098	38.2444	41.691	45.9326							APP-/-+ vec vs. APP-/-+ APP	-4.851	-8.095 to -1.606	Yes	**	0.0017		APP-/-+ vec vs. APP-/-+ APP	40.38	45.23	-4.851	1.198	9	9	5.728	32
	41.1406	39.4159	39.8938	40.8503
	38.6446	36.9194	39.8974	43.6969
	41.2917	43.6383	38.6837	42.2616

## Sheet: Figure 3
Panel B	APP+/+	APP-/-				Unpaired t test		Panel D		APP+/+-AP			APP-/--AP			APP+/+-dv/dt				APP-/--dv/dt
	60	25				P value	0.0457			t	membrane potential		t	membrane potential		t	membrane potential	dv/dt		t	membrane potential	dv/dt
	90	55				P value summary	*			0	-47.3328		0	-51.239		0.1	-47.3022	0.305176		0.1	-51.2085	0.305176
	35	32				Significantly different (P < 0.05)?	Yes			0.1	-47.3022		0.1	-51.2085		0.2	-47.2412	0.610352		0.2	-51.2085	0
	46	18				One- or two-tailed P value?	Two-tailed			0.2	-47.2412		0.2	-51.2085		0.3	-47.2717	-0.305176		0.3	-51.2085	0
	75	22				t, df	t=2.179, df=15			0.3	-47.2717		0.3	-51.2085		0.4	-47.3022	-0.305176		0.4	-51.2085	0
	36	38				Mean of column A	51.67			0.4	-47.3022		0.4	-51.2085		0.5	-47.3328	-0.305176		0.5	-51.2085	0
	32	45				Mean of column B	34			0.5	-47.3328		0.5	-51.2085		0.6	-47.3022	0.305176		0.6	-51.2085	0
	44	37				Difference between means (B - A) ± SEM	-17.67 ± 8.110			0.6	-47.3022		0.6	-51.2085		0.7	-47.3633	-0.610352		0.7	-51.178	0.305176
	47					95% confidence interval	-34.95 to -0.3816			0.7	-47.3633		0.7	-51.178		0.8	-47.3328	0.305176		0.8	-51.178	0
						R squared (eta squared)	0.2403			0.8	-47.3328		0.8	-51.178		0.9	-47.3328	0		0.9	-51.1475	0.305176
										0.9	-47.3328		0.9	-51.1475		1	-47.1802	1.52588		1	-51.178	-0.305176
Panel C	APP+/+	APP-/-				Unpaired t test				1	-47.1802		1	-51.178		1.1	-47.2717	-0.915527		1.1	-51.178	0
	18.4	115.7				P value	0.0001			1.1	-47.2717		1.1	-51.178		1.2	-47.1802	0.915527		1.2	-51.178	0
	27.2	102.3				P value summary	***			1.2	-47.1802		1.2	-51.178		1.3	-47.1802	0		1.3	-51.178	0
	22.5	54.2				Significantly different (P < 0.05)?	Yes			1.3	-47.1802		1.3	-51.178		1.4	-47.0886	0.915527		1.4	-51.2085	-0.305176
	52.43	103.9				One- or two-tailed P value?	Two-tailed			1.4	-47.0886		1.4	-51.2085		1.5	-47.0886	0		1.5	-51.2085	0
	4.5	85.6				t, df	t=5.335, df=14			1.5	-47.0886		1.5	-51.2085		1.6	-47.0581	0.305176		1.6	-51.178	0.305176
	0	70.1				Mean of column A	19.45			1.6	-47.0581		1.6	-51.178		1.7	-47.1191	-0.610352		1.7	-51.178	0
	20.5	80.4				Mean of column B	80.48			1.7	-47.1191		1.7	-51.178		1.8	-47.0276	0.915527		1.8	-51.178	0
	10.1	31.6				Difference between means (B - A) ± SEM	61.02 ± 11.44			1.8	-47.0276		1.8	-51.178		1.9	-47.0886	-0.610352		1.9	-51.178	0
						95% confidence interval	36.49 to 85.56			1.9	-47.0886		1.9	-51.178		2	-46.9666	1.2207		2	-51.1475	0.305176
						R squared (eta squared)	0.6703			2	-46.9666		2	-51.1475		2.1	-46.9666	0		2.1	-51.1475	0
										2.1	-46.9666		2.1	-51.1475		2.2	-46.9055	0.610352		2.2	-51.1169	0.305176
Panel E	Peak amplitude					P value	0.0001			2.2	-46.9055		2.2	-51.1169		2.3	-46.9666	-0.610352		2.3	-51.1169	0
	APP+/+	APP-/-				P value summary	***			2.3	-46.9666		2.3	-51.1169		2.4	-46.875	0.915527		2.4	-51.0864	0.305176
	46.67	42.08				Significantly different (P < 0.05)?	Yes			2.4	-46.875		2.4	-51.0864		2.5	-46.875	0		2.5	-51.0864	0
	46.75	37.77				One- or two-tailed P value?	Two-tailed			2.5	-46.875		2.5	-51.0864		2.6	-46.8445	0.305176		2.6	-51.0559	0.305176
	48.32	34.06				t, df	t=4.872, df=17			2.6	-46.8445		2.6	-51.0559		2.7	-46.814	0.305176		2.7	-51.0254	0.305176
	49.83	45.17								2.7	-46.814		2.7	-51.0254		2.8	-46.6919	1.2207		2.8	-51.0254	0
	49.53	47.5								2.8	-46.6919		2.8	-51.0254		2.9	-46.7834	-0.915527		2.9	-50.9949	0.305176
	50	40.72				Mean of column A	49.74			2.9	-46.7834		2.9	-50.9949		3	-46.6309	1.52588		3	-50.9949	0
	44.01	33.84				Mean of column B	39.6			3	-46.6309		3	-50.9949		3.1	-46.6309	0		3.1	-50.9949	0
	57.56	35.97				Difference between means (B - A) ± SEM	-10.14 ± 2.081			3.1	-46.6309		3.1	-50.9949		3.2	-46.5393	0.915527		3.2	-50.9644	0.305176
	56.78	39.26				95% confidence interval	-14.53 to -5.749			3.2	-46.5393		3.2	-50.9644		3.3	-46.6003	-0.610352		3.3	-50.9644	0
	47.91					R squared (eta squared)	0.5827			3.3	-46.6003		3.3	-50.9644		3.4	-46.6003	0		3.4	-50.9644	0
										3.4	-46.6003		3.4	-50.9644		3.5	-46.6003	0		3.5	-50.9644	0
	Threshold					Unpaired t test				3.5	-46.6003		3.5	-50.9644		3.6	-46.5698	0.305176		3.6	-50.9338	0.305176
	APP+/+	APP-/-				P value	0.0406			3.6	-46.5698		3.6	-50.9338		3.7	-46.4783	0.915527		3.7	-50.9338	0
	-53.79	-46.74				P value summary	*			3.7	-46.4783		3.7	-50.9338		3.8	-46.5088	-0.305176		3.8	-50.9033	0.305176
	-46.74	-45.58				Significantly different (P < 0.05)?	Yes			3.8	-46.5088		3.8	-50.9033		3.9	-46.4783	0.305176		3.9	-50.9033	0
	-45.67	-45.84				One- or two-tailed P value?	Two-tailed			3.9	-46.4783		3.9	-50.9033		4	-46.4783	0		4	-50.9338	-0.305176
	-45	-45.06				t, df	t=2.217, df=17			4	-46.4783		4	-50.9338		4.1	-46.4172	0.610352		4.1	-50.9033	0.305176
	-52.69	-46.6								4.1	-46.4172		4.1	-50.9033		4.2	-46.4172	0		4.2	-50.9033	0
	-47.56	-46.42				Mean of column A	-49.17			4.2	-46.4172		4.2	-50.9033		4.3	-46.2036	2.13623		4.3	-50.8728	0.305176
	-47.05	-46.43				Mean of column B	-46.17			4.3	-46.2036		4.3	-50.8728		4.4	-46.1426	0.610352		4.4	-50.8728	0
	-47.99	-46.91				Difference between means (B - A) ± SEM	2.998 ± 1.352			4.4	-46.1426		4.4	-50.8728		4.5	-46.0205	1.2207		4.5	-50.8423	0.305176
	-57.24	-45.96				95% confidence interval	0.1447 to 5.851			4.5	-46.0205		4.5	-50.8423		4.6	-46.0815	-0.610352		4.6	-50.8423	0
	-47.96					R squared (eta squared)	0.2243			4.6	-46.0815		4.6	-50.8423		4.7	-45.99	0.915527		4.7	-50.8423	0
										4.7	-45.99		4.7	-50.8423		4.8	-45.99	0		4.8	-50.8423	0
	Halfwidth					Unpaired t test				4.8	-45.99		4.8	-50.8423		4.9	-45.929	0.610352		4.9	-50.8423	0
	APP+/+	APP-/-				P value	0.0238			4.9	-45.929		4.9	-50.8423		5	-45.8679	0.610352		5	-50.8118	0.305176
	0.574	0.594				P value summary	*			5	-45.8679		5	-50.8118		5.1	-45.8984	-0.305176		5.1	-50.8118	0
	0.621	0.691				Significantly different (P < 0.05)?	Yes			5.1	-45.8984		5.1	-50.8118		5.2	-45.8374	0.610352		5.2	-50.8118	0
	0.692	0.771				One- or two-tailed P value?	Two-tailed			5.2	-45.8374		5.2	-50.8118		5.3	-45.8679	-0.305176		5.3	-50.7812	0.305176
	0.735	0.656				t, df	t=2.481, df=17			5.3	-45.8679		5.3	-50.7812		5.4	-45.8069	0.610352		5.4	-50.7812	0
	0.483	0.644								5.4	-45.8069		5.4	-50.7812		5.5	-45.8984	-0.915527		5.5	-50.7507	0.305176
	0.63	0.66				Mean of column A	0.5584			5.5	-45.8984		5.5	-50.7507		5.6	-45.8374	0.610352		5.6	-50.7507	0
	0.578	0.823				Mean of column B	0.6852			5.6	-45.8374		5.6	-50.7507		5.7	-45.8984	-0.610352		5.7	-50.7202	0.305176
	0.402	0.824				Difference between means (B - A) ± SEM	0.1268 ± 0.05111			5.7	-45.8984		5.7	-50.7202		5.8	-45.929	-0.305176		5.8	-50.6897	0.305176
	0.455	0.504				95% confidence interval	0.01898 to 0.2347			5.8	-45.929		5.8	-50.6897		5.9	-46.0205	-0.915527		5.9	-50.6897	0
	0.414					R squared (eta squared)	0.2659			5.9	-46.0205		5.9	-50.6897		6	-45.99	0.305176		6	-50.7202	-0.305176
										6	-45.99		6	-50.7202		6.1	-45.929	0.610352		6.1	-50.7202	0
	AHP					Unpaired t test				6.1	-45.929		6.1	-50.7202		6.2	-46.0205	-0.915527		6.2	-50.7202	0
	APP+/+	APP-/-				P value	0.0422			6.2	-46.0205		6.2	-50.7202		6.3	-45.9595	0.610352		6.3	-50.7202	0
	7.82	6.06				P value summary	*			6.3	-45.9595		6.3	-50.7202		6.4	-46.051	-0.915527		6.4	-50.7202	0
	5.78	3.46				Significantly different (P < 0.05)?	Yes			6.4	-46.051		6.4	-50.7202		6.5	-45.9595	0.915527		6.5	-50.6897	0.305176
	2.98	6.09				One- or two-tailed P value?	Two-tailed			6.5	-45.9595		6.5	-50.6897		6.6	-46.0205	-0.610352		6.6	-50.6592	0.305176
	5.13	11.21				t, df	t=2.197, df=17			6.6	-46.0205		6.6	-50.6592		6.7	-45.99	0.305176		6.7	-50.6287	0.305176
	4.59	10.28								6.7	-45.99		6.7	-50.6287		6.8	-45.929	0.610352		6.8	-50.6287	0
	3.69	10.96				Mean of column A	4.68			6.8	-45.929		6.8	-50.6287		6.9	-45.9595	-0.305176		6.9	-50.5981	0.305176
	8.14	9.51				Mean of column B	7.348			6.9	-45.9595		6.9	-50.5981		7	-45.929	0.305176		7	-50.5981	0
	3.48	3.04				Difference between means (B - A) ± SEM	2.668 ± 1.214			7	-45.929		7	-50.5981		7.1	-45.99	-0.610352		7.1	-50.5981	0
	2.6	5.52				95% confidence interval	0.1057 to 5.230			7.1	-45.99		7.1	-50.5981		7.2	-45.929	0.610352		7.2	-50.5981	0
	2.59					R squared (eta squared)	0.2211			7.2	-45.929		7.2	-50.5981		7.3	-45.929	0		7.3	-50.5676	0.305176
										7.3	-45.929		7.3	-50.5676		7.4	-45.8679	0.610352		7.4	-50.5676	0
										7.4	-45.8679		7.4	-50.5676		7.5	-45.8679	0		7.5	-50.5676	0
										7.5	-45.8679		7.5	-50.5676		7.6	-45.8679	0		7.6	-50.5371	0.305176
										7.6	-45.8679		7.6	-50.5371		7.7	-45.8069	0.610352		7.7	-50.5371	0
										7.7	-45.8069		7.7	-50.5371		7.8	-45.7458	0.610352		7.8	-50.5371	0
										7.8	-45.7458		7.8	-50.5371		7.9	-45.6848	0.610352		7.9	-50.5371	0
										7.9	-45.6848		7.9	-50.5371		8	-45.6848	0		8	-50.5371	0
										8	-45.6848		8	-50.5371		8.1	-45.5627	1.2207		8.1	-50.5066	0.305176
										8.1	-45.5627		8.1	-50.5066		8.2	-45.5627	0		8.2	-50.5066	0
										8.2	-45.5627		8.2	-50.5066		8.3	-45.4102	1.52588		8.3	-50.5066	0
										8.3	-45.4102		8.3	-50.5066		8.4	-45.3491	0.610352		8.4	-50.4761	0.305176
										8.4	-45.3491		8.4	-50.4761		8.5	-45.1355	2.13623		8.5	-50.4761	0
										8.5	-45.1355		8.5	-50.4761		8.6	-45.0745	0.610352		8.6	-50.4456	0.305176
										8.6	-45.0745		8.6	-50.4456		8.7	-44.9219	1.52588		8.7	-50.4456	0
										8.7	-44.9219		8.7	-50.4456		8.8	-44.6167	3.05176		8.8	-50.415	0.305176
										8.8	-44.6167		8.8	-50.415		8.9	-43.9453	6.71387		8.9	-50.415	0
										8.9	-43.9453		8.9	-50.415		9	-41.4734	24.7192		9	-50.415	0
										9	-41.4734		9	-50.415		9.1	-36.1328	53.4058		9.1	-50.415	0
										9.1	-36.1328		9.1	-50.415		9.2	-27.2522	88.8062		9.2	-50.415	0
										9.2	-27.2522		9.2	-50.415		9.3	-15.564	116.882		9.3	-50.3845	0.305176
										9.3	-15.564		9.3	-50.3845		9.4	-6.71387	88.501		9.4	-50.3845	0
										9.4	-6.71387		9.4	-50.3845		9.5	-3.02124	36.9263		9.5	-50.3845	0
										9.5	-3.02124		9.5	-50.3845		9.6	-3.69263	-6.71387		9.6	-50.354	0.305176
										9.6	-3.69263		9.6	-50.354		9.7	-7.50732	-38.147		9.7	-50.3235	0.305176
										9.7	-7.50732		9.7	-50.3235		9.8	-13.1836	-56.7627		9.8	-50.293	0.305176
										9.8	-13.1836		9.8	-50.293		9.9	-20.1721	-69.8853		9.9	-50.2625	0.305176
										9.9	-20.1721		9.9	-50.2625		10	-27.3132	-71.4111		10	-50.2319	0.305176
										10	-27.3132		10	-50.2319		10.1	-33.9966	-66.8335		10.1	-50.2014	0.305176
										10.1	-33.9966		10.1	-50.2014		10.2	-39.1846	-51.8799		10.2	-50.1709	0.305176
										10.2	-39.1846		10.2	-50.1709		10.3	-42.9993	-38.147		10.3	-50.1709	0
										10.3	-42.9993		10.3	-50.1709		10.4	-45.5322	-25.3296		10.4	-50.1709	0
										10.4	-45.5322		10.4	-50.1709		10.5	-47.3022	-17.7002		10.5	-50.1709	0
										10.5	-47.3022		10.5	-50.1709		10.6	-48.3704	-10.6812		10.6	-50.1404	0.305176
										10.6	-48.3704		10.6	-50.1404		10.7	-49.1028	-7.32422		10.7	-50.1404	0
										10.7	-49.1028		10.7	-50.1404		10.8	-49.5605	-4.57764		10.8	-50.1404	0
										10.8	-49.5605		10.8	-50.1404		10.9	-49.8657	-3.05176		10.9	-50.1404	0
										10.9	-49.8657		10.9	-50.1404		11	-50.0488	-1.83105		11	-50.1099	0.305176
										11	-50.0488		11	-50.1099		11.1	-50.293	-2.44141		11.1	-50.0793	0.305176
										11.1	-50.293		11.1	-50.0793		11.2	-50.4456	-1.52588		11.2	-50.0793	0
										11.2	-50.4456		11.2	-50.0793		11.3	-50.4456	0		11.3	-50.0488	0.305176
										11.3	-50.4456		11.3	-50.0488		11.4	-50.5066	-0.610352		11.4	-50.0488	0
										11.4	-50.5066		11.4	-50.0488		11.5	-50.4761	0.305176		11.5	-50.0183	0.305176
										11.5	-50.4761		11.5	-50.0183		11.6	-50.5066	-0.305176		11.6	-50.0183	0
										11.6	-50.5066		11.6	-50.0183		11.7	-50.4456	0.610352		11.7	-50.0183	0
										11.7	-50.4456		11.7	-50.0183		11.8	-50.5066	-0.610352		11.8	-50.0183	0
										11.8	-50.5066		11.8	-50.0183		11.9	-50.415	0.915527		11.9	-50.0183	0
										11.9	-50.415		11.9	-50.0183		12	-50.4761	-0.610352		12	-49.9878	0.305176
										12	-50.4761		12	-49.9878		12.1	-50.3845	0.915527		12.1	-49.9878	0
										12.1	-50.3845		12.1	-49.9878		12.2	-50.293	0.915527		12.2	-49.9878	0
										12.2	-50.293		12.2	-49.9878		12.3	-50.2014	0.915527		12.3	-49.9573	0.305176
										12.3	-50.2014		12.3	-49.9573		12.4	-50.2014	0		12.4	-49.9573	0
										12.4	-50.2014		12.4	-49.9573		12.5	-50.0793	1.2207		12.5	-49.8962	0.610352
										12.5	-50.0793		12.5	-49.8962		12.6	-50.0488	0.305176		12.6	-49.8657	0.305176
										12.6	-50.0488		12.6	-49.8657		12.7	-49.8962	1.52588		12.7	-49.8352	0.305176
										12.7	-49.8962		12.7	-49.8352		12.8	-49.9268	-0.305176		12.8	-49.7742	0.610352
										12.8	-49.9268		12.8	-49.7742		12.9	-49.8352	0.915527		12.9	-49.7742	0
										12.9	-49.8352		12.9	-49.7742		13	-49.7742	0.610352		13	-49.7437	0.305176
										13	-49.7742		13	-49.7437		13.1	-49.7131	0.610352		13.1	-49.7437	0
										13.1	-49.7131		13.1	-49.7437		13.2	-49.6521	0.610352		13.2	-49.7437	0
										13.2	-49.6521		13.2	-49.7437		13.3	-49.469	1.83105		13.3	-49.7437	0
										13.3	-49.469		13.3	-49.7437		13.4	-49.469	0		13.4	-49.7131	0.305176
										13.4	-49.469		13.4	-49.7131		13.5	-49.3469	1.2207		13.5	-49.7131	0
										13.5	-49.3469		13.5	-49.7131		13.6	-49.2554	0.915527		13.6	-49.6826	0.305176
										13.6	-49.2554		13.6	-49.6826		13.7	-49.2249	0.305176		13.7	-49.6826	0
										13.7	-49.2249		13.7	-49.6826		13.8	-49.1028	1.2207		13.8	-49.6521	0.305176
										13.8	-49.1028		13.8	-49.6521		13.9	-49.0723	0.305176		13.9	-49.6216	0.305176
										13.9	-49.0723		13.9	-49.6216		14	-48.9502	1.2207		14	-49.6216	0
										14	-48.9502		14	-49.6216		14.1	-48.9197	0.305176		14.1	-49.5911	0.305176
										14.1	-48.9197		14.1	-49.5911		14.2	-48.7976	1.2207		14.2	-49.5911	0
										14.2	-48.7976		14.2	-49.5911		14.3	-48.8281	-0.305176		14.3	-49.5911	0
										14.3	-48.8281		14.3	-49.5911		14.4	-48.7061	1.2207		14.4	-49.5605	0.305176
										14.4	-48.7061		14.4	-49.5605		14.5	-48.6755	0.305176		14.5	-49.53	0.305176
										14.5	-48.6755		14.5	-49.53		14.6	-48.5229	1.52588		14.6	-49.53	0
										14.6	-48.5229		14.6	-49.53		14.7	-48.4619	0.610352		14.7	-49.469	0.610352
										14.7	-48.4619		14.7	-49.469		14.8	-48.4619	0		14.8	-49.4385	0.305176
										14.8	-48.4619		14.8	-49.4385		14.9	-48.3704	0.915527		14.9	-49.408	0.305176
										14.9	-48.3704		14.9	-49.408		15	-48.3704	0		15	-49.3774	0.305176
										15	-48.3704		15	-49.3774		15.1	-48.3093	0.610352		15.1	-49.3469	0.305176
										15.1	-48.3093		15.1	-49.3469		15.2	-48.3093	0		15.2	-49.3469	0
										15.2	-48.3093		15.2	-49.3469		15.3	-48.1567	1.52588		15.3	-49.3164	0.305176
										15.3	-48.1567		15.3	-49.3164		15.4	-48.1262	0.305176		15.4	-49.3164	0
										15.4	-48.1262		15.4	-49.3164		15.5	-48.0652	0.610352		15.5	-49.2859	0.305176
										15.5	-48.0652		15.5	-49.2859		15.6	-48.0042	0.610352		15.6	-49.2554	0.305176
										15.6	-48.0042		15.6	-49.2554		15.7	-48.0652	-0.610352		15.7	-49.1943	0.610352
										15.7	-48.0652		15.7	-49.1943		15.8	-47.9736	0.915527		15.8	-49.1333	0.610352
										15.8	-47.9736		15.8	-49.1333		15.9	-47.9736	0		15.9	-49.1028	0.305176
										15.9	-47.9736		15.9	-49.1028		16	-47.821	1.52588		16	-49.0723	0.305176
										16	-47.821		16	-49.0723		16.1	-47.7905	0.305176		16.1	-49.0723	0
										16.1	-47.7905		16.1	-49.0723		16.2	-47.7905	0		16.2	-49.0723	0
										16.2	-47.7905		16.2	-49.0723		16.3	-47.7295	0.610352		16.3	-49.0417	0.305176
										16.3	-47.7295		16.3	-49.0417		16.4	-47.76	-0.305176		16.4	-49.0417	0
										16.4	-47.76		16.4	-49.0417		16.5	-47.6685	0.915527		16.5	-49.0417	0
										16.5	-47.6685		16.5	-49.0417		16.6	-47.6685	0		16.6	-49.0417	0
										16.6	-47.6685		16.6	-49.0417		16.7	-47.6074	0.610352		16.7	-49.0112	0.305176
										16.7	-47.6074		16.7	-49.0112		16.8	-47.6074	0		16.8	-49.0112	0
										16.8	-47.6074		16.8	-49.0112		16.9	-47.5769	0.305176		16.9	-48.9807	0.305176
										16.9	-47.5769		16.9	-48.9807		17	-47.5464	0.305176		17	-48.9807	0
										17	-47.5464		17	-48.9807		17.1	-47.6074	-0.610352		17.1	-48.9502	0.305176
										17.1	-47.6074		17.1	-48.9502		17.2	-47.5464	0.610352		17.2	-48.9502	0
										17.2	-47.5464		17.2	-48.9502		17.3	-47.5769	-0.305176		17.3	-48.9502	0
										17.3	-47.5769		17.3	-48.9502		17.4	-47.4548	1.2207		17.4	-48.9502	0
										17.4	-47.4548		17.4	-48.9502		17.5	-47.4854	-0.305176		17.5	-48.9197	0.305176
										17.5	-47.4854		17.5	-48.9197		17.6	-47.3633	1.2207		17.6	-48.9197	0
										17.6	-47.3633		17.6	-48.9197		17.7	-47.3633	0		17.7	-48.9197	0
										17.7	-47.3633		17.7	-48.9197		17.8	-47.3633	0		17.8	-48.8892	0.305176
										17.8	-47.3633		17.8	-48.8892		17.9	-47.3938	-0.305176		17.9	-48.8586	0.305176
										17.9	-47.3938		17.9	-48.8586		18	-47.3938	0		18	-48.8586	0
										18	-47.3938		18	-48.8586		18.1	-47.3633	0.305176		18.1	-48.8281	0.305176
										18.1	-47.3633		18.1	-48.8281		18.2	-47.3938	-0.305176		18.2	-48.7976	0.305176
										18.2	-47.3938		18.2	-48.7976						18.3	-48.7671	0.305176
													18.3	-48.7671						18.4	-48.7366	0.305176
													18.4	-48.7366						18.5	-48.7061	0.305176
													18.5	-48.7061						18.6	-48.6755	0.305176
													18.6	-48.6755						18.7	-48.6755	0
													18.7	-48.6755						18.8	-48.645	0.305176
													18.8	-48.645						18.9	-48.6145	0.305176
													18.9	-48.6145						19	-48.584	0.305176
													19	-48.584						19.1	-48.5535	0.305176
													19.1	-48.5535						19.2	-48.5229	0.305176
													19.2	-48.5229						19.3	-48.4619	0.610352
													19.3	-48.4619						19.4	-48.4314	0.305176
													19.4	-48.4314						19.5	-48.4009	0.305176
													19.5	-48.4009						19.6	-48.3398	0.610352
													19.6	-48.3398						19.7	-48.3093	0.305176
													19.7	-48.3093						19.8	-48.2788	0.305176
													19.8	-48.2788						19.9	-48.2178	0.610352
													19.9	-48.2178						20	-48.1873	0.305176
													20	-48.1873						20.1	-48.1873	0
													20.1	-48.1873						20.2	-48.1567	0.305176
													20.2	-48.1567						20.3	-48.1262	0.305176
													20.3	-48.1262						20.4	-48.0957	0.305176
													20.4	-48.0957						20.5	-48.0652	0.305176
													20.5	-48.0652						20.6	-48.0652	0
													20.6	-48.0652						20.7	-48.0347	0.305176
													20.7	-48.0347						20.8	-48.0042	0.305176
													20.8	-48.0042						20.9	-47.9736	0.305176
													20.9	-47.9736						21	-47.9126	0.610352
													21	-47.9126						21.1	-47.8821	0.305176
													21.1	-47.8821						21.2	-47.821	0.610352
													21.2	-47.821						21.3	-47.7295	0.915527
													21.3	-47.7295						21.4	-47.6685	0.610352
													21.4	-47.6685						21.5	-47.6074	0.610352
													21.5	-47.6074						21.6	-47.5464	0.610352
													21.6	-47.5464						21.7	-47.4854	0.610352
													21.7	-47.4854						21.8	-47.4243	0.610352
													21.8	-47.4243						21.9	-47.3633	0.610352
													21.9	-47.3633						22	-47.3022	0.610352
													22	-47.3022						22.1	-47.2717	0.305176
													22.1	-47.2717						22.2	-47.2412	0.305176
													22.2	-47.2412						22.3	-47.2107	0.305176
													22.3	-47.2107						22.4	-47.1802	0.305176
													22.4	-47.1802						22.5	-47.1191	0.610352
													22.5	-47.1191						22.6	-47.0581	0.610352
													22.6	-47.0581						22.7	-46.9666	0.915527
													22.7	-46.9666						22.8	-46.875	0.915527
													22.8	-46.875						22.9	-46.814	0.610352
													22.9	-46.814						23	-46.7224	0.915527
													23	-46.7224						23.1	-46.6614	0.610352
													23.1	-46.6614						23.2	-46.6003	0.610352
													23.2	-46.6003						23.3	-46.5393	0.610352
													23.3	-46.5393						23.4	-46.4783	0.610352
													23.4	-46.4783						23.5	-46.4172	0.610352
													23.5	-46.4172						23.6	-46.3257	0.915527
													23.6	-46.3257						23.7	-46.2341	0.915527
													23.7	-46.2341						23.8	-46.1121	1.2207
													23.8	-46.1121						23.9	-45.9595	1.52588
													23.9	-45.9595						24	-45.7764	1.83105
													24	-45.7764						24.1	-45.5322	2.44141
													24.1	-45.5322						24.2	-45.1965	3.35693
													24.2	-45.1965						24.3	-44.5557	6.40869
													24.3	-44.5557						24.4	-41.7175	28.3813
													24.4	-41.7175						24.5	-33.2642	84.5337
													24.5	-33.2642						24.6	-21.7285	115.356
													24.6	-21.7285						24.7	-13.4277	83.0078
													24.7	-13.4277						24.8	-11.0168	24.1089
													24.8	-11.0168						24.9	-13.7329	-27.1606
													24.9	-13.7329						25	-19.6533	-59.2041
													25	-19.6533						25.1	-26.5808	-69.2749
													25.1	-26.5808						25.2	-33.1116	-65.3076
													25.2	-33.1116						25.3	-38.6353	-55.2368
													25.3	-38.6353						25.4	-43.0603	-44.2505
													25.4	-43.0603						25.5	-46.4478	-33.8745
													25.5	-46.4478						25.6	-49.0112	-25.6348
													25.6	-49.0112						25.7	-50.9033	-18.9209
													25.7	-50.9033						25.8	-52.2461	-13.4277
													25.8	-52.2461						25.9	-53.1921	-9.46045
													25.9	-53.1921						26	-53.8635	-6.71387
													26	-53.8635						26.1	-54.3518	-4.88281
													26.1	-54.3518						26.2	-54.6875	-3.35693
													26.2	-54.6875						26.3	-54.9316	-2.44141
													26.3	-54.9316						26.4	-55.1453	-2.13623
													26.4	-55.1453						26.5	-55.2673	-1.2207
													26.5	-55.2673						26.6	-55.3589	-0.915527
													26.6	-55.3589						26.7	-55.3894	-0.305176
													26.7	-55.3894						26.8	-55.4199	-0.305176
													26.8	-55.4199						26.9	-55.4199	0
													26.9	-55.4199						27	-55.4199	0
													27	-55.4199						27.1	-55.3894	0.305176
													27.1	-55.3894						27.2	-55.3894	0
													27.2	-55.3894						27.3	-55.3589	0.305176
													27.3	-55.3589						27.4	-55.3284	0.305176
													27.4	-55.3284						27.5	-55.2979	0.305176
													27.5	-55.2979						27.6	-55.2673	0.305176
													27.6	-55.2673						27.7	-55.2063	0.610352
													27.7	-55.2063						27.8	-55.1453	0.610352
													27.8	-55.1453						27.9	-55.0537	0.915527
													27.9	-55.0537						28	-54.9927	0.610352
													28	-54.9927						28.1	-54.9011	0.915527
													28.1	-54.9011						28.2	-54.8096	0.915527
													28.2	-54.8096						28.3	-54.718	0.915527
													28.3	-54.718						28.4	-54.6265	0.915527
													28.4	-54.6265						28.5	-54.5349	0.915527
													28.5	-54.5349						28.6	-54.4739	0.610352
													28.6	-54.4739						28.7	-54.3823	0.915527
													28.7	-54.3823						28.8	-54.2908	0.915527
													28.8	-54.2908						28.9	-54.1992	0.915527
													28.9	-54.1992						29	-54.1077	0.915527
													29	-54.1077						29.1	-54.0466	0.610352
													29.1	-54.0466						29.2	-53.9551	0.915527
													29.2	-53.9551						29.3	-53.894	0.610352
													29.3	-53.894						29.4	-53.8635	0.305176
													29.4	-53.8635						29.5	-53.8025	0.610352
													29.5	-53.8025						29.6	-53.772	0.305176
													29.6	-53.772						29.7	-53.7109	0.610352
													29.7	-53.7109						29.8	-53.6804	0.305176
													29.8	-53.6804						29.9	-53.6194	0.610352
													29.9	-53.6194						30	-53.5889	0.305176
													30	-53.5889						30.1	-53.5278	0.610352
													30.1	-53.5278						30.2	-53.4668	0.610352
													30.2	-53.4668						30.3	-53.4363	0.305176
													30.3	-53.4363						30.4	-53.3752	0.610352
													30.4	-53.3752						30.5	-53.3447	0.305176
													30.5	-53.3447						30.6	-53.2837	0.610352
													30.6	-53.2837						30.7	-53.2532	0.305176
													30.7	-53.2532						30.8	-53.2532	0
													30.8	-53.2532						30.9	-53.2227	0.305176
													30.9	-53.2227						31	-53.1616	0.610352
													31	-53.1616						31.1	-53.1311	0.305176
													31.1	-53.1311						31.2	-53.1006	0.305176
													31.2	-53.1006						31.3	-53.0701	0.305176
													31.3	-53.0701						31.4	-53.0396	0.305176
													31.4	-53.0396						31.5	-53.009	0.305176
													31.5	-53.009						31.6	-52.9785	0.305176
													31.6	-52.9785						31.7	-52.948	0.305176
													31.7	-52.948						31.8	-52.9175	0.305176
													31.8	-52.9175						31.9	-52.887	0.305176
													31.9	-52.887						32	-52.8564	0.305176
													32	-52.8564						32.1	-52.8259	0.305176
													32.1	-52.8259						32.2	-52.7954	0.305176
													32.2	-52.7954						32.3	-52.7954	0
													32.3	-52.7954						32.4	-52.7954	0
													32.4	-52.7954						32.5	-52.7954	0
													32.5	-52.7954						32.6	-52.7649	0.305176
													32.6	-52.7649						32.7	-52.7649	0
													32.7	-52.7649						32.8	-52.7649	0
													32.8	-52.7649						32.9	-52.7344	0.305176
													32.9	-52.7344						33	-52.7344	0
													33	-52.7344						33.1	-52.7344	0
													33.1	-52.7344						33.2	-52.7039	0.305176
													33.2	-52.7039						33.3	-52.7039	0
													33.3	-52.7039						33.4	-52.7039	0
													33.4	-52.7039						33.5	-52.6733	0.305176
													33.5	-52.6733						33.6	-52.6733	0
													33.6	-52.6733						33.7	-52.6733	0
													33.7	-52.6733						33.8	-52.6428	0.305176
													33.8	-52.6428						33.9	-52.6428	0
													33.9	-52.6428						34	-52.6123	0.305176
													34	-52.6123						34.1	-52.6428	-0.305176
													34.1	-52.6428						34.2	-52.6428	0
													34.2	-52.6428						34.3	-52.6428	0
													34.3	-52.6428						34.4	-52.6428	0
													34.4	-52.6428						34.5	-52.6123	0.305176
													34.5	-52.6123						34.6	-52.6123	0
													34.6	-52.6123						34.7	-52.6123	0
													34.7	-52.6123						34.8	-52.6123	0
													34.8	-52.6123						34.9	-52.5818	0.305176
													34.9	-52.5818						35	-52.5818	0
													35	-52.5818						35.1	-52.5513	0.305176
													35.1	-52.5513						35.2	-52.5208	0.305176
													35.2	-52.5208						35.3	-52.4902	0.305176
													35.3	-52.4902						35.4	-52.4902	0
													35.4	-52.4902						35.5	-52.4902	0
													35.5	-52.4902						35.6	-52.4902	0
													35.6	-52.4902						35.7	-52.4902	0
													35.7	-52.4902						35.8	-52.4902	0
													35.8	-52.4902						35.9	-52.4902	0
													35.9	-52.4902						36	-52.4902	0
													36	-52.4902						36.1	-52.4902	0
													36.1	-52.4902						36.2	-52.4902	0
													36.2	-52.4902						36.3	-52.4597	0.305176
													36.3	-52.4597						36.4	-52.4597	0
													36.4	-52.4597						36.5	-52.4292	0.305176
													36.5	-52.4292						36.6	-52.4292	0
													36.6	-52.4292						36.7	-52.4292	0
													36.7	-52.4292						36.8	-52.4292	0
													36.8	-52.4292						36.9	-52.4292	0
													36.9	-52.4292						37	-52.4292	0
													37	-52.4292						37.1	-52.4292	0
													37.1	-52.4292						37.2	-52.3987	0.305176
													37.2	-52.3987						37.3	-52.3987	0
													37.3	-52.3987						37.4	-52.3682	0.305176
													37.4	-52.3682						37.5	-52.3376	0.305176
													37.5	-52.3376						37.6	-52.3071	0.305176
													37.6	-52.3071						37.7	-52.2766	0.305176
													37.7	-52.2766						37.8	-52.2766	0
													37.8	-52.2766						37.9	-52.2766	0
													37.9	-52.2766						38	-52.2766	0
													38	-52.2766						38.1	-52.2766	0
													38.1	-52.2766						38.2	-52.2766	0
													38.2	-52.2766						38.3	-52.2766	0
													38.3	-52.2766						38.4	-52.2461	0.305176
													38.4	-52.2461						38.5	-52.2461	0
													38.5	-52.2461						38.6	-52.2461	0
													38.6	-52.2461						38.7	-52.2461	0
													38.7	-52.2461						38.8	-52.2156	0.305176
													38.8	-52.2156						38.9	-52.2156	0
													38.9	-52.2156						39	-52.2156	0
													39	-52.2156						39.1	-52.2156	0
													39.1	-52.2156						39.2	-52.2156	0
													39.2	-52.2156						39.3	-52.2156	0
													39.3	-52.2156						39.4	-52.2156	0
													39.4	-52.2156						39.5	-52.2156	0
													39.5	-52.2156						39.6	-52.2156	0
													39.6	-52.2156						39.7	-52.2156	0
													39.7	-52.2156						39.8	-52.2156	0
													39.8	-52.2156						39.9	-52.1851	0.305176
													39.9	-52.1851						40	-52.1851	0
													40	-52.1851						40.1	-52.1545	0.305176
													40.1	-52.1545						40.2	-52.1545	0
													40.2	-52.1545						40.3	-52.124	0.305176
													40.3	-52.124						40.4	-52.124	0
													40.4	-52.124						40.5	-52.124	0
													40.5	-52.124						40.6	-52.124	0
													40.6	-52.124						40.7	-52.124	0
													40.7	-52.124						40.8	-52.124	0
													40.8	-52.124						40.9	-52.0935	0.305176
													40.9	-52.0935						41	-52.063	0.305176
													41	-52.063						41.1	-52.063	0
													41.1	-52.063						41.2	-52.063	0
													41.2	-52.063						41.3	-52.063	0
													41.3	-52.063						41.4	-52.0325	0.305176
													41.4	-52.0325						41.5	-52.0325	0
													41.5	-52.0325						41.6	-52.0325	0
													41.6	-52.0325						41.7	-52.0325	0
													41.7	-52.0325						41.8	-52.0325	0
													41.8	-52.0325						41.9	-52.0325	0
													41.9	-52.0325						42	-52.002	0.305176
													42	-52.002						42.1	-52.002	0
													42.1	-52.002						42.2	-52.002	0
													42.2	-52.002						42.3	-52.002	0
													42.3	-52.002						42.4	-51.9714	0.305176
													42.4	-51.9714						42.5	-51.9714	0
													42.5	-51.9714						42.6	-51.9714	0
													42.6	-51.9714						42.7	-51.9714	0
													42.7	-51.9714						42.8	-51.9714	0
													42.8	-51.9714						42.9	-51.9409	0.305176
													42.9	-51.9409						43	-51.9104	0.305176
													43	-51.9104						43.1	-51.9104	0
													43.1	-51.9104						43.2	-51.8799	0.305176
													43.2	-51.8799						43.3	-51.8799	0
													43.3	-51.8799						43.4	-51.8799	0
													43.4	-51.8799						43.5	-51.8799	0
													43.5	-51.8799						43.6	-51.8799	0
													43.6	-51.8799						43.7	-51.8799	0
													43.7	-51.8799						43.8	-51.8799	0
													43.8	-51.8799						43.9	-51.8799	0
													43.9	-51.8799						44	-51.8494	0.305176
													44	-51.8494						44.1	-51.8494	0
													44.1	-51.8494						44.2	-51.8188	0.305176
													44.2	-51.8188						44.3	-51.8188	0
													44.3	-51.8188						44.4	-51.8188	0
													44.4	-51.8188						44.5	-51.8188	0
													44.5	-51.8188						44.6	-51.8188	0
													44.6	-51.8188						44.7	-51.8188	0
													44.7	-51.8188						44.8	-51.8188	0
													44.8	-51.8188						44.9	-51.8188	0
													44.9	-51.8188						45	-51.7883	0.305176
													45	-51.7883						45.1	-51.7883	0
													45.1	-51.7883						45.2	-51.7578	0.305176
													45.2	-51.7578						45.3	-51.7578	0
													45.3	-51.7578						45.4	-51.7578	0
													45.4	-51.7578						45.5	-51.7273	0.305176
													45.5	-51.7273						45.6	-51.7273	0
													45.6	-51.7273						45.7	-51.6968	0.305176
													45.7	-51.6968						45.8	-51.6968	0
													45.8	-51.6968						45.9	-51.6968	0
													45.9	-51.6968						46	-51.6663	0.305176
													46	-51.6663						46.1	-51.6663	0
													46.1	-51.6663						46.2	-51.6663	0
													46.2	-51.6663						46.3	-51.6357	0.305176
													46.3	-51.6357						46.4	-51.6357	0
													46.4	-51.6357						46.5	-51.6052	0.305176
													46.5	-51.6052						46.6	-51.6052	0
													46.6	-51.6052						46.7	-51.6052	0
													46.7	-51.6052						46.8	-51.6052	0
													46.8	-51.6052						46.9	-51.6052	0
													46.9	-51.6052						47	-51.6052	0
													47	-51.6052						47.1	-51.6052	0
													47.1	-51.6052						47.2	-51.5747	0.305176
													47.2	-51.5747						47.3	-51.5442	0.305176
													47.3	-51.5442						47.4	-51.5442	0
													47.4	-51.5442						47.5	-51.5137	0.305176
													47.5	-51.5137						47.6	-51.5137	0
													47.6	-51.5137						47.7	-51.5137	0
													47.7	-51.5137						47.8	-51.5137	0
													47.8	-51.5137						47.9	-51.5137	0
													47.9	-51.5137						48	-51.4832	0.305176
													48	-51.4832						48.1	-51.4832	0
													48.1	-51.4832						48.2	-51.4832	0
													48.2	-51.4832						48.3	-51.4832	0
													48.3	-51.4832						48.4	-51.4526	0.305176
													48.4	-51.4526						48.5	-51.4526	0
													48.5	-51.4526						48.6	-51.4221	0.305176
													48.6	-51.4221						48.7	-51.4221	0
													48.7	-51.4221						48.8	-51.4221	0
													48.8	-51.4221						48.9	-51.3916	0.305176
													48.9	-51.3916						49	-51.3916	0
													49	-51.3916						49.1	-51.3916	0
													49.1	-51.3916						49.2	-51.3611	0.305176
													49.2	-51.3611						49.3	-51.3611	0
													49.3	-51.3611						49.4	-51.3306	0.305176
													49.4	-51.3306						49.5	-51.3	0.305176
													49.5	-51.3						49.6	-51.2695	0.305176
													49.6	-51.2695						49.7	-51.2695	0
													49.7	-51.2695						49.8	-51.239	0.305176
													49.8	-51.239						49.9	-51.239	0
													49.9	-51.239						50	-51.239	0
													50	-51.239						50.1	-51.239	0
													50.1	-51.239						50.2	-51.239	0
													50.2	-51.239						50.3	-51.239	0
													50.3	-51.239						50.4	-51.239	0
													50.4	-51.239						50.5	-51.239	0
													50.5	-51.239						50.6	-51.239	0
													50.6	-51.239						50.7	-51.239	0
													50.7	-51.239						50.8	-51.239	0
													50.8	-51.239						50.9	-51.239	0
													50.9	-51.239						51	-51.2695	-0.305176
													51	-51.2695						51.1	-51.2695	0
													51.1	-51.2695						51.2	-51.239	0.305176
													51.2	-51.239						51.3	-51.2085	0.305176
													51.3	-51.2085

## Sheet: Figure 4
Panel B
I-V curve
	APP+/+									mean	SD	N		APP-/-															mean	SD	N
-80	0	0.0156	0.0012	0.0066	-0.149	-0.067	-0.0466	0.0059		-0.0291625	0.0565447	8		0.0062		-0.0068	-0.0199	0.0073	0.0055	0.0074	0.0035	0.0174	-0.014	-0.031	-0.0251	0.0095	-0.0052		-0.00347692	0.0149475	13
-70	-0.0514	0	0.0081	-0.008	-0.1862	-0.0886	-0.0646	-0.059		-0.0562125	0.0628688	8		-0.0016	-0.0037	-0.0115	-0.016	-0.0099	0.0104	-0.0091	0.0051	-0.0072	0.0292	-0.0273	-0.066	0	-0.0331		-0.01005	0.0221999	14
-60	-0.2724	-0.1047	0.0168	-0.617	-0.1897	-0.0801	-0.0818	-0.2184		-0.193413	0.194077	8		-0.063	-0.0276	-0.0073	0.0121	0.0137	-0.0391	-0.1412	-0.0829	-0.1188	-0.3928	-0.1988	-0.748	-0.226	-0.4311		-0.175057	0.216401	14
-50	-1.002	-1.7335	-0.1694	-0.9551	-0.2089	-0.9665	-0.5825	-0.6188		-0.779588	0.505381	8		-0.1402	-0.1386	-0.018	-0.2359	-0.0687	-0.0872	-0.2376	-0.2005	-0.2679	-0.8896	-0.4629	-2.8802	-0.5744	-1.1061		-0.521986	0.75016	14
-40	-2.5613	-5.3876	-1.2193	-6.8915	-1.2477	-4.0984	-2.6634	-2.4175		-3.31084	2.00586	8		-1.2953	-0.5868	-0.1456	-1.3699	-0.4748	-0.5859	-2.0593	-2.0343	-1.2586	-2.1083	-2.6837	-4.8743	-1.4704	-4.1233		-1.79075	1.36231	14
-30	-4.9781	-8.0386	-2.1277	-10.8453	-2.2071	-8.6411	-5.9344	-5.2399		-6.00152	3.06164	8		-3.3675	-2.691	-0.8865	-3.0688	-1.7964	-1.331	-3.2108	-3.3816	-1.6075	-2.7764	-4.0848	-8.5992	-1.8495	-5.4075		-3.14704	1.97017	14
-20	-6.4911	-10.0233	-3.4706	-10.7648	-7.7592	-10.2387	-6.6794	-6.2716		-7.71234	2.49769	8		-5.7635	-3.8441	-1.6349	-4.6996	-2.6748	-1.9757	-4.7505	-4.5938	-1.8043	-3.6175	-6.4468	-10.036	-2.1149	-6.4603		-4.31548	2.34665	14
-10	-8.0054	-12.4696	-4.8379	-9.6601	-9.6796	-11.45	-5.7456	-7.0077		-8.60699	2.68794	8		-7.135	-5.954	-3.284	-5.8836	-3.6091	-2.7252	-6.0955	-5.8045	-1.9414	-4.6338	-7.8765	-11.3134	-2.6202	-6.866		-5.41016	2.52012	14
0	-7.106	-11.1305	-4.0646	-8.9478	-8.2422	-10.3231	-5.2501	-5.719		-7.59791	2.50462	8		-6.4249	-4.7847	-2.7307	-5.2759	-3.1268	-2.334	-5.3337	-5.2378	-1.9116	-4.0967	-7.2555	-10.7942	-2.4323	-6.2868		-4.85897	2.40307	14
10	-6.5521	-9.9658	-3.8314	-8.3805	-7.1267	-9.8865	-4.4547	-4.9514		-6.89364	2.38672	8		-5.0221	-3.9097	-2.2247	-4.1583	-2.0888	-1.6557	-4.0901	-4.2706	-1.7508	-3.1797	-5.3287	-9.1974	-2.0171	-5.9662		-3.91856	2.06946	14
20	-4.7706	-7.5791	-2.1179	-7.7866	-5.175	-8.0643	-4.3335	-3.9606		-5.47345	2.13568	8		-3.7883	-3.0135	-1.8094	-2.7585	-1.1625	-0.8386	-2.0187	-3.2665	-1.5312	-2.2206	-3.8461	-6.4599	-1.5083	-4.8886		-2.79362	1.56468	14
30	-3.6367	-6.2602	-1.0901	-6.0446	-4.126	-6.9823	-3.2943	-3.2065		-4.33009	1.96594	8		-3.1278	-2.2386	-1.5233	-2.3489	-0.9466	-0.368	-1.2881	-2.4211	-1.1563	-1.762	-2.7905	-4.8687	-1.2198	-3.875		-2.13819	1.22835	14
40	-3.229	-5.6718	-0.6133	-4.4186	-2.7596	-5.3891	-2.7214	-2.7007		-3.43794	1.66039	8		-2.3274	-1.7982	-1.044	-1.8374	-0.7028	-0.2533	-0.8047	-1.9194	-1.0712	-1.6284	-1.9155	-3.7789	-0.9489	-3.0046		-1.64534	0.952027	14
50	-2.448	-3.8875	-0.5081	-3.8297	-2.3455	-4.2925	-1.7703	-1.9119		-2.62419	1.29038	8		-1.8501	-1.3115	0	-1.4379	-0.6334	-0.0521	-0.2937	-1.2176	-0.5552	-0.9095	-1.6273	-2.7505	-0.683	-2.0194		-1.0958	0.797378	14
Peak INaT
APP+/+	APP-/-		Unpaired t test			Mean of column A	-8.607
-8.0054	-7.135		P value	0.0112		Mean of column B	-5.41
-12.4696	-5.954		P value summary	*		Difference between means (B - A) ± SEM	3.197 ± 1.144
-4.8379	-3.284		Significantly different (P < 0.05)?	Yes		95% confidence interval	0.8115 to 5.582
-9.6601	-5.8836		One- or two-tailed P value?	Two-tailed		R squared (eta squared)	0.281
-9.6796	-3.6091		t, df	t=2.796, df=20
-11.45	-2.7252
-5.7456	-6.0955
-7.0077	-5.8045
	-1.9414
	-4.6338
	-7.8765
	-11.3134
	-2.6202
	-6.866
G/Gmax
	APP+/+									mean	SD	N		APP-/-															mean	SD	N
-80	0	-0.00102862	-7.91243e-05	-0.000435184	0.00982461	0.00441778	0.00307266	-0.000389028		0.00192289	0.00372838	8		-0.000608893		0.000667818	0.00195435	-0.000716922	-0.000540147	-0.000726743	-0.00034373	-0.00170883	0.00137492	0.00304447	0.00246503	-0.000932981	0.000510684		0.000341464	0.00146798	13
-70	0.00360781	0	-0.000568547	0.000561528	0.0130696	0.00621892	0.00453434	0.00414127		0.00394561	0.00441282	8		0.000168121	0.000388779	0.00120837	0.00168121	0.00104025	-0.00109278	0.000956185	-0.000535884	0.000756542	-0.0030682	0.00286856	0.00693497	0	0.00347799		0.00105601	0.00233266	14
-60	0.0204386	0.00785582	-0.00126053	0.0462946	0.0142335	0.00601004	0.00613759	0.0163869		0.0145121	0.0145619	8		0.0071174	0.00311803	0.000824695	-0.00136696	-0.00154772	0.0044172	0.0159516	0.00936538	0.0134211	0.0443754	0.0224588	0.084503	0.0255317	0.0487022		0.0197766	0.0244472	14
-50	0.0807508	0.139702	0.0136519	0.0769711	0.0168352	0.0778899	0.0469434	0.0498688		0.0628267	0.0407284	8		0.0171265	0.0169311	0.00219884	0.0288171	0.00839225	0.0106522	0.0290247	0.0244927	0.0327261	0.108672	0.0565469	0.351839	0.0701675	0.135119		0.0637647	0.0916381	14
-40	0.222927	0.468919	0.106124	0.599814	0.108596	0.356712	0.231814	0.210411		0.288165	0.174584	8		0.172231	0.0780247	0.0193599	0.182151	0.0631325	0.0779051	0.273818	0.270494	0.167352	0.280333	0.356842	0.648119	0.195514	0.548261		0.23811	0.181141	14
-30	0.470954	0.760493	0.201291	1.02602	0.208803	0.817493	0.561425	0.495722		0.567775	0.289647	8		0.491228	0.392545	0.129317	0.447656	0.262047	0.194157	0.46837	0.493285	0.234491	0.405003	0.595863	1.25439	0.269793	0.78881		0.459069	0.287395	14
-20	0.672577	1.03857	0.359607	1.1154	0.803971	1.06089	0.692087	0.649833		0.799115	0.258799	8		0.931124	0.621035	0.264127	0.759245	0.432128	0.319185	0.767468	0.742153	0.291494	0.584426	1.04151	1.62137	0.341673	1.0437		0.697188	0.379114	14
-10	0.916795	1.42804	0.554046	1.10629	1.10853	1.31128	0.657998	0.802536		0.98569	0.307829	8		1.29154	1.07776	0.594454	1.06502	0.653302	0.493302	1.10338	1.0507	0.351423	0.838788	1.42577	2.0479	0.474296	1.24285		0.97932	0.45618	14
0	0.909534	1.42465	0.52025	1.14528	1.05496	1.32131	0.671988	0.732005		0.972497	0.32058	8		1.32228	0.984715	0.561991	1.08581	0.643511	0.480349	1.0977	1.07796	0.393417	0.843121	1.49322	2.2215	0.500579	1.29385		1	0.494563	14
10	0.950456	1.44565	0.555788	1.21569	1.03381	1.43415	0.646205	0.718256		1	0.346221	8		1.19758	0.932315	0.530506	0.991596	0.498099	0.394821	0.975333	1.01838	0.417499	0.758237	1.27069	2.19323	0.481002	1.42271		0.934428	0.493487	14
20	0.798495	1.26858	0.354491	1.30331	0.866183	1.34979	0.725334	0.662919		0.916137	0.357467	8		1.07375	0.85414	0.512852	0.781863	0.329496	0.237691	0.572176	0.92585	0.434	0.629402	1.09013	1.83098	0.427509	1.38561		0.791818	0.443489	14
Panel C	APP+/+	APP-/-		Unpaired t test			Mean of column A	-5.377		Panel D	APP+/+	APP-/-		Unpaired t test			Mean of column A	-3.708
	-4.1835	-2.6989		P value	0.0002		Mean of column B	-2.565			-3.9941	-3.0719		P value	0.0485		Mean of column B	-3.281
	-6.0089	-2.5859		P value summary	***		Difference between means (B - A) ± SEM	2.812 ± 0.5045			-3.1762	-3.3118		P value summary	*		Difference between means (B - A) ± SEM	0.4268 ± 0.1900
	-6.4905	-3.0535		Significantly different (P < 0.05)?	Yes		95% confidence interval	1.688 to 3.936			-3.8278	-2.8822		Significantly different (P < 0.05)?	Yes		95% confidence interval	0.003493 to 0.8501
	-4.4266	-1.3338		One- or two-tailed P value?	Two-tailed		R squared (eta squared)	0.7565			-3.9703	-3.0762		One- or two-tailed P value?	Two-tailed		R squared (eta squared)	0.3354
	-5.1513	-2.0586		t, df	t=5.574, df=10						-3.6987	-3.4905		t, df	t=2.247, df=10
	-6.0021	-3.6593									-3.5811	-3.8548
Pane E	Peak INaP			Unpaired t test
	APP+/+	APP-/-		P value	0.0043
	-0.236	-0.1399		P value summary	**
	-0.3326	-0.2572		Significantly different (P < 0.05)?	Yes
	-0.1921	-0.1188		One- or two-tailed P value?	Two-tailed
	-0.2787	-0.2494		t, df	t=3.324, df=16
	-0.2931	-0.0721
	-0.2829	-0.1236		How big is the difference?
		-0.2762		Mean of column A	-0.2692
		-0.0776		Mean of column B	-0.1647
		-0.1698		Difference between means (B - A) ± SEM	0.1045 ± 0.03144
		-0.1256		95% confidence interval	0.03787 to 0.1712
		-0.1966
		-0.1699
	Voltage of peak INa			Unpaired t test
	APP+/+	APP-/-		P value	0.9446
	-56.4	-45.5		P value summary	ns
	-57	-53.7		Significantly different (P < 0.05)?	No
	-42.3	-42.8		One- or two-tailed P value?	Two-tailed
	-54	-57.7		t, df	t=0.07063, df=16
	-42.9	-55.2
	-44.5	-56.2		Mean of column A	-49.52
		-48.6		Mean of column B	-49.28
		-42.1		Difference between means (B - A) ± SEM	0.2333 ± 3.303
		-57.3		95% confidence interval	-6.770 to 7.236
		-40		R squared (eta squared)	0.0003117
		-45.1
		-47.2
Panel F	I-V curve
	APP+/+											APP-/-
	-60	-0.873	-0.538	-0.7195	-0.632	-0.754	-0.9355	-0.6125	-0.6695	-0.5465		-0.663	-0.7195	-0.5095	-0.5795	-0.7565	-0.441	-0.595	-0.194	-0.5375	-0.6575	-0.4545
	-50	-1.367	-0.856	-1.064	-0.8465	-1.1865	-1.431	-0.7005	-0.868	-0.8935		-0.778	-1.045	-0.516	-0.7495	-0.904	-0.543	-0.812	-0.326	-0.7645	-1.0285	-0.624
	-40	-1.898	-1.611	-1.793	-1.661	-1.9195	-2.301	-1.4265	-1.2575	-1.942		-1.8175	-1.7255	-1.6635	-1.3955	-1.146	-0.9585	-1.532	-0.9195	-1.0185	-1.565	-1.0675
	-30	-1.5165	-1.1815	-1.162	-1.281	-1.57	-1.708	-1.0585	-1.067	-1.2445		-1.4345	-1.3885	-1.3855	-1.057	-1.0165	-0.7405	-1.065	-0.466	-0.899	-1.316	-0.7615
	-20	-0.641	-0.529	-0.694	-0.436	-0.25	-0.7815	-0.4375	-0.482	-0.3435		-0.515	-0.3085	-0.662	-0.3515	-0.5675	-0.431	-0.421	-0.181	-0.4315	-0.393	-0.2065
	-10	-0.519	-0.3455	-0.349	-0.2975		-0.5005	-0.2875	-0.3425	-0.2135		-0.66	-0.227	-0.528	-0.086	-0.4105	-0.425	-0.3845	-0.182	-0.3095	-0.2305	-0.0955
	Peak INaR
	APP+/+	APP-/-		Unpaired t test
	-1.898	-1.8175		P value	0.0111
	-1.611	-1.7255		P value summary	*
	-1.793	-1.6635		Significantly different (P < 0.05)?	Yes
	-1.661	-1.3955		One- or two-tailed P value?	Two-tailed
	-1.9195	-1.146		t, df	t=2.828, df=18
	-2.301	-0.9585
	-1.4265	-1.532		Mean of column A	-1.757
	-1.2575	-0.9195		Mean of column B	-1.346
	-1.942	-1.0185		Difference between means (B - A) ± SEM	0.4103 ± 0.1451
		-1.565		95% confidence interval	0.1055 to 0.7152
		-1.0675		R squared (eta squared)	0.3076

## Sheet: Figure 5
Panel A	Frequency	Pre	4,9-ahTTX		Paired t test			Mean of differences (B - A)	-41.47			Pre	4,9-ahTTX
		16.0343	0		P value	0.0005		SD of differences	15.85		Mean	41.47	0
		22.0261	0		P value summary	***		SEM of differences	5.992		Std. Deviation	15.85	0
		50.9569	0		Significantly different (P < 0.05)?	Yes		95% confidence interval	-56.13 to -26.81		Std. Error of Mean	5.992	0
		47.0019	0		One- or two-tailed P value?	Two-tailed		R squared (partial eta squared)	0.8887
		56.166	0		t, df	t=6.921, df=6
		53.0007	0		Number of pairs	7
		45.1097	0
												Pre	4,9-ahTTX
	Amplitude	Pre	4,9-ahTTX		Paired t test			Mean of differences (B - A)	-54.93		Mean	54.93	0
		55.8508	0		P value	<0.0001		SD of differences	5.26		Std. Deviation	5.26	0
		60.1778	0		P value summary	***		SEM of differences	1.988		Std. Error of Mean	1.988	0
		52.2511	0		Significantly different (P < 0.05)?	Yes		95% confidence interval	-59.79 to -50.06
		61.2777	0		One- or two-tailed P value?	Two-tailed		R squared (partial eta squared)	0.9922
		57.6744	0		t, df	t=27.63, df=6
		45.8669	0		Number of pairs	7
		47.3833	0
												Pre	PoTX
Panel B	Frequency	Pre	poner		Paired t test			Mean of differences (B - A)	10.25		Mean	36	47.2
		19	29		P value	0.0007		SD of differences	1.893		Std. Deviation	18.29	20.62
		34	43		P value summary	***		SEM of differences	0.9465		Std. Error of Mean	8.179	9.222
		37	50		Significantly different (P < 0.05)?	Yes		95% confidence interval	7.238 to 13.26
		24	33		One- or two-tailed P value?	Two-tailed		R squared (partial eta squared)	0.9751
		66	81		t, df	t=9.333, df=4
					Number of pairs	5
												Pre	PoTX
	Amplitude	Pre	poner		P value	0.3262		Mean of differences (B - A)	1		Mean	41.8	42.8
		42	42		P value summary	ns		SD of differences	2		Std. Deviation	2.864	3.701
		45	47		Significantly different (P < 0.05)?	No		SEM of differences	0.8944		Std. Error of Mean	1.281	1.655
		44	46		One- or two-tailed P value?	Two-tailed		95% confidence interval	-1.483 to 3.483
		38	41		t, df	t=1.118, df=4		R squared (partial eta squared)	0.2381
		40	38		Number of pairs	5
												Pre	ICA
Panel C		Pre	ICA		Unpaired t test			Mean of column A	41.15		Mean	36.84	36.25
	Frequency	52.9531	49.4154		P value	0.925		Mean of column B	40.01		Std. Deviation	17.76	15.96
		16.5143	17.5308		P value summary	ns		Difference between means (B - A) ± SEM	-1.143 ± 11.64		Std. Error of Mean	7.941	7.14
		42.0644	51.9184		Significantly different (P < 0.05)?	No		95% confidence interval	-29.63 to 27.34
		53.0672	41.1614		One- or two-tailed P value?	Two-tailed		R squared (eta squared)	0.001605
					t, df	t=0.09821, df=6
												Pre	ICA
		Pre	ICA					Mean of column A	44.48		Mean	46.92	42.96
	Amplitude	46.6097	43.0235		Unpaired t test			Mean of column B	40.56		Std. Deviation	5.809	6.902
		45.9145	46.4004		P value	0.2045		Difference between means (B - A) ± SEM	-3.919 ± 2.754		Std. Error of Mean	2.598	3.087
		43.9288	36.0781		P value summary	ns		95% confidence interval	-10.66 to 2.819
		41.454	36.7277		Significantly different (P < 0.05)?	No		R squared (eta squared)	0.2524
					One- or two-tailed P value?	Two-tailed
					t, df	t=1.423, df=6
												Pre	ICA
Panel D	Frequency	Pre	ICA		Paired t test			Mean of differences (B - A)	-0.2944		Mean	32.58	32.29
		40.7722	41.1248		P value	0.3538		SD of differences	0.538		Std. Deviation	7.098	7.329
		34.1294	33.7239		P value summary	ns		SEM of differences	0.269		Std. Error of Mean	3.549	3.665
		23.5745	23.3953		Significantly different (P < 0.05)?	No		95% confidence interval	-1.150 to 0.5616
		31.8472	30.9017		One- or two-tailed P value?	Two-tailed		R squared (partial eta squared)	0.2853
												Pre	ICA
	Amplitude	Pre	ICA		Unpaired t test			Mean of column A	42.63		Mean	42.63	39.9
		45.6805	40.5829		P value	0.0926		Mean of column B	39.9		Std. Deviation	2.38	1.335
		43.2541	41.3959		P value summary	ns		Difference between means (B - A) ± SEM	-2.727 ± 1.364		Std. Error of Mean	1.19	0.6674
		40.2894	38.4437		Significantly different (P < 0.05)?	No		95% confidence interval	-6.065 to 0.6114
		41.2834	39.1782		One- or two-tailed P value?	Two-tailed		R squared (eta squared)	0.3997
					t, df	t=1.999, df=6
Panel F	APP+/+ + NS	APP+/+ + 49ahTTX	APP-/- + NS	APP-/- + Poneratoxin		ANOVA summary			Tukey's multiple comparisons test	Mean Diff.	95.00% CI of diff.	Significant?	Summary	Adjusted P Value		Test details	Mean 1	Mean 2	Mean Diff.	SE of diff.	n1	n2	q	DF
	26.293	21.675	30.113	28.75		F	14.48		APP+/+ + NS vs. APP+/+ + 49ahTTX	8.985	3.303 to 14.67	Yes	***	0.0009		WT + NS vs. WT + 49ahTTX	32.91	23.92	8.985	2.094	10	8	6.069	31
	34.17	24.036	18.781	29.885		P value	<0.0001		APP+/+ + NS vs. APP-/- + NS	12.15	6.469 to 17.83	Yes	***	<0.0001		WT + NS vs. APP KO + NS	32.91	20.76	12.15	2.094	10	8	8.209	31
	41.248	23.1	24.036	35.586		P value summary	***		APP+/+ + NS vs. APP-/- + Poneratoxin	2.291	-3.213 to 7.795	No	ns	0.6744		WT + NS vs. APP KO + Poneratoxin	32.91	30.62	2.291	2.028	10	9	1.598	31
	37.432	19.781	15.649	30.47		Significant diff. among means (P < 0.05)?	Yes		APP+/+ + 49ahTTX vs. APP-/- + NS	3.167	-2.823 to 9.156	No	ns	0.4878		WT + 49ahTTX vs. APP KO + NS	23.92	20.76	3.167	2.207	8	8	2.029	31
	38.357	32.8	24.462	27.593		R square	0.5835		APP+/+ + 49ahTTX vs. APP-/- + Poneratoxin	-6.694	-12.51 to -0.8733	Yes	*	0.0192		WT + 49ahTTX vs. APP KO + Poneratoxin	23.92	30.62	-6.694	2.145	8	9	4.414	31
	26.725	24.703	16.821	32.878					APP-/- + NSS vs. APP-/- + Poneratoxin	-9.861	-15.68 to -4.040	Yes	***	0.0004		APP KO + NS vs. APP KO + Poneratoxin	20.76	30.62	-9.861	2.145	8	9	6.502	31
	34.644	22.185	16.32	28.513
	32.714	23.106	19.87	32.832
	25.274			29.047
	32.222
Panel G	APP+/+ + NS	APP+/+ + 49ahTTX	APP-/- + NS	APP-/- + Poneratoxin		ANOVA summary			Tukey's multiple comparisons test	Mean Diff.	95.00% CI of diff.	Significant?	Summary	Adjusted P Value		Test details	Mean 1	Mean 2	Mean Diff.	SE of diff.	n1	n2	q	DF
	48.1213	39.1738	42.4381	45.306		F	33.49		APP+/+ + NS vs. APP+/+ + 49ahTTX	6.413	4.237 to 8.589	Yes	***	<0.0001		WT + NS vs. WT + 49ahTTX	45.22	38.81	6.413	0.8018	10	8	11.31	31
	45.1587	39.6912	41.1779	45.1705		P value	<0.0001		APP+/+ + NS vs. APP-/- + NS	4.012	1.836 to 6.188	Yes	***	0.0001		WT + NS vs. APP KO + NS	45.22	41.21	4.012	0.8018	10	8	7.076	31
	44.649	38.1588	40.5298	47.3713		P value summary	***		APP+/+ + NS vs. APP-/- + Poneratoxin	-0.5977	-2.706 to 1.510	No	ns	0.8675		WT + NS vs. APP KO + Poneratoxin	45.22	45.82	-0.5977	0.7766	10	9	1.088	31
	46.3127	41.0557	38.5262	42.566		Significant diff. among means (P < 0.05)?	Yes		APP+/+ + 49ahTTX vs. APP-/- + NS	-2.401	-4.695 to -0.1076	Yes	*	0.0374		WT + 49ahTTX vs. APP KO + NS	38.81	41.21	-2.401	0.8451	8	8	4.018	31
	45.6709	38.0888	43.8718	47.7242		R square	0.7642		APP+/+ + 49ahTTX vs. APP-/- + Poneratoxin	-7.011	-9.240 to -4.782	Yes	***	<0.0001		WT + 49ahTTX vs. APP KO + Poneratoxin	38.81	45.82	-7.011	0.8213	8	9	12.07	31
	42.2918	37.4138	41.7854	45.4138					APP-/- + NSS vs. APP-/- + Poneratoxin	-4.609	-6.838 to -2.380	Yes	***	<0.0001		APP KO + NS vs. APP KO + Poneratoxin	41.21	45.82	-4.609	0.8213	8	9	7.937	31
	46.1827	40.1947	40.8134	47.4896
	42.6533	36.717	40.5622	46.526
	43.6034			44.8343
	47.603

## Sheet: Figure 6
Panel B	I-V curve																												Panel G	Representative AP	APP-/-+vec			APP-/-+APP			APP+/++vec			dv/dt	APP-/-+vec			APP-/-+APP			APP+/++vec
		APP-/-+vec									APP-/-+APP									APP+/++vec											0	-64.4226		0.1	-44.3115		0.1	-53.5889			-64.3311	0.915527		-44.1589	0		-56.1218	0
	-90	0	0	0	-0.09888	0.13855	0	0	0		-0.04978	0	0	0	0	0	0	0		0	0	0	0.015259	0	0	0	0				0.1	-64.3311		0.2	-44.342		0.2	-53.5889			-64.27	0.610352		-44.1589	0		-56.1829	-0.610352
	-80	0	0	0	-0.12085	0.037231	0	-0.047	0		-0.06869	0	0	0	0	0	0	0		0	0	0	-0.27283	0	0	0	0				0.2	-64.27		0.3	-44.4336		0.3	-53.5889			-64.27	0		-44.0979	0.610352		-56.2134	-0.305176
	-70	0	0	0	-0.22278	-0.02258	0	-0.09583	0		-0.07609	0	0	0	0	0	0	0		0	0	-0.12573	-0.56519	-0.096	0	0	0				0.3	-64.27		0.4	-44.4336		0.4	-53.5889			-64.27	0		-44.0369	0.610352		-56.2134	0
	-60	-0.0354	-0.28076	-0.0934	-0.6641	-1.17859	-0.01038	-0.13428	-0.03052		-0.09839	0	0	-0.0363	0	0	0	0		0	-1.2701	-0.31189	-0.88257	-0.1187	0	-0.00549	-0.24475				0.4	-64.27		0.5	-44.4946		0.5	-53.5583			-64.1785	0.915527		-43.9758	0.610352		-56.1218	0.915527
	-50	-0.15747	-2.8048	-1.3145	-1.1359	-2.3175	-0.04944	-0.23438	-0.07751		-2.5493	-1.0493	-3.0826	-0.0919	-1.803	0	-2.5024	-0.9955		0	-1.6803	-2.70081	-1.48865	-0.1164	-0.1534	-1.0602	-0.64363				0.5	-64.1785		0.6	-44.4641		0.6	-53.5278			-64.209	-0.305176		-43.9453	0.305176		-56.1218	0
	-40	-1.02417	-9.0516	-5.0039	-3.5623	-5.91125	-0.08911	-1.00708	-0.26611		-2.9561	-3.6105	-5.897	-1.6127	-4.2999	-0.3028	-10.2346	-9.0343		-5.1952	-4.2625	-4.1032	-4.66125	-0.3638	-1.36	-10.7233	-2.44514				0.6	-64.209		0.7	-44.4641		0.7	-53.4973			-64.1479	0.610352		-43.9453	0		-56.1523	-0.305176
	-30	-6.771	-10.9308	-6.0214	-5.5912	-6.00281	-5.6619	-7.2604	-6.687		-6.1095	-10.903	-15.6676	-7.662	-9.2079	-7.384	-8.9473	-8.2811		-7.9163	-8.5535	-5.82886	-11.1505	-10.1385	-10.1335	-8.2135	-8.0716				0.7	-64.1479		0.8	-44.4031		0.8	-53.3752			-64.1174	0.305176		-43.9148	0.305176		-56.1829	-0.305176
	-20	-5.3524	-9.5905	-5.4913	-5.614	-5.35889	-4.5287	-6.7278	-6.0443		-5.4737	-8.2856	-13.327	-6.9049	-8.1451	-6.3176	-8.4327	-7.0465		-5.8307	-6.963	-5.69275	-9.67712	-8.4823	-8.5697	-6.54236	-10.1898				0.8	-64.1174		0.9	-44.3726		0.9	-53.3142			-64.0869	0.305176		-43.9453	-0.305176		-56.1523	0.305176
	-10	-4.289	-8.1151	-4.5393	-4.66	-4.66919	-3.8448	-6.0621	-5.4697		-4.5801	-7.3491	-12.1989	-5.6365	-6.7566	-5.3928	-6.9693	-5.7635		-5.4075	-5.9966	-5.18433	-7.92542	-7.2491	-7.0855	-5.12756	-8.20313				0.9	-64.0869		1	-44.3726		1	-53.2837			-64.0869	0		-43.9453	0		-56.1218	0.305176
	0	-3.5559	-6.5176	-3.5257	-3.6841	-3.76221	-3.5316	-5.3799	-5.0098		-3.7706	-5.6398	-10.5392	-4.5949	-5.808	-4.4716	-6.4486	-4.2694		-4.7001	-4.9928	-4.50928	-6.33545	-6.3225	-6.2564	-4.05029	-6.99768				1	-64.0869		1.1	-44.3726		1.1	-53.2227			-64.0259	0.610352		-44.0369	-0.915527		-56.1218	0
	10	-2.9608	-4.9082	-2.3096	-2.749	-3.1073	-3.1134	-5.33	-4.3706		-2.9583	-4.9471	-8.6348	-3.5162	-4.9556	-3.5278	-5.3148	-3.3008		-3.9724	-4.0345	-4.01428	-4.95544	-5.2296	-5.0946	-3.18481	-5.85876				1.1	-64.0259		1.2	-44.3115		1.2	-53.1921			-64.0259	0		-43.9453	0.915527		-56.1218	0
	20	-2.4662	-3.4965	-1.3667	-1.9452	-2.53418	-2.6327	-3.4099	-3.8913		-2.2645	-3.3051	-6.8007	-2.3292	-3.88	-2.6728	-4.3083	-2.0491		-3.2474	-3.1465	-3.40759	-3.8147	-4.1395	-4.4497	-2.29858	-4.98718				1.2	-64.0259		1.3	-44.281		1.3	-53.1311			-64.0259	0		-43.9148	0.305176		-56.1218	0
	30	-2.0661	-2.1692	-0.5395	-1.1835	-2.00623	-2.1375	-2.4998	-2.6424		-1.6016	-1.8268	-5.0427	-1.4402	-2.8023	-2.0839	-3.1149	-1.5684		-2.6516	-2.2558	-2.77485	-2.91941	-3.1922	-3.6127	-1.62903	-4.12842				1.3	-64.0259		1.4	-44.281		1.4	-53.1006			-63.9648	0.610352		-43.9148	0		-56.0913	0.305176
	40	-1.73	-1.0265	-0.3304	-0.5524	-1.52344	-1.7131	-1.5286	-1.9375		-1.0665	-0.4746	-3.454	-0.8888	-1.7899	-1.881	-1.9877	-1.0056		-2.0001	-1.5079	-2.31353	-2.2938	-2.594	-2.8121	-1.07422	-3.08318				1.4	-63.9648		1.5	-44.2505		1.5	-53.1311			-63.9343	0.305176		-43.9148	0		-56.1218	-0.305176
	50	-1.4701	-0.4004	-0.066	-0.2676	-1.17493	-1.3206	-0.6741	-1.4965		-0.6082	0.3217	-2.0013	-0.4762	-0.8497	-1.2881	-1.486	-0.8037		-1.4045	-0.8809	-1.79309	-1.75068	-1.3821	-1.8126	-0.672	-2.34771				1.5	-63.9343		1.6	-44.1589		1.6	-53.1311			-63.8428	0.915527		-43.8538	0.610352		-56.1218	0
	60	-1.2427	-0.1211	-0.0083	-0.1267	-0.99548	-0.9177	-0.1867	-1.0358		-0.3461	0.5038	-0.7538	-0.1559	-0.4819	-0.6612	-0.6009	-0.6039		-0.6847	-0.4976	-1.98425	-1.24988	-0.8978	-1.0374	-0.672	-1.51975				1.6	-63.8428		1.7	-44.1284		1.7	-53.1616			-63.7817	0.610352		-43.8538	0		-56.1523	-0.305176
																															1.7	-63.7817		1.8	-44.0369		1.8	-53.1616			-63.7207	0.610352		-43.8538	0		-56.1523	0
																															1.8	-63.7207		1.9	-44.0063		1.9	-53.1616			-63.7512	-0.305176		-43.7927	0.610352		-56.1523	0
	Transient Imax																														1.9	-63.7512		2	-43.9453		2	-53.1616			-63.6902	0.610352		-43.7317	0.610352		-56.1523	0
		APP+/++vec	APP-/-+vec	APP-/-+APP		ANOVA summary			Tukey's multiple comparisons test	Mean Diff.	95.00% CI of diff.	Below threshold?	Summary	Adjusted P Value		Test details	Mean 1	Mean 2	Mean Diff.	SE of diff.	n1	n2	q	DF							2	-63.6902		2.1	-43.9148		2.1	-53.0701			-63.6902	0		-43.7012	0.305176		-56.1523	0
		-7.9163	-6.771	-6.1095		F	4.638		APP+/+ +vec vs. APP-/-+vec	-2.666	-5.312 to -0.01960	Yes	*	0.0481		APP+/+ +vec vs. APP-/-+vec	-9.329	-6.664	-2.666	1.05	8	8	3.591	21							2.1	-63.6902		2.2	-43.8843		2.2	-53.009			-63.6902	0		-43.6707	0.305176		-56.1218	0.305176
		-8.5535	-9.2905	-10.903		P value	0.0215		APP+/++vec vs. APP-/-+APP	0.1961	-2.450 to 2.842	No	ns	0.981		APP+/++vec vs. APP-/-+APP	-9.329	-9.525	0.1961	1.05	8	8	0.2641	21							2.2	-63.6902		2.3	-43.8232		2.3	-52.948			-63.5986	0.915527		-43.6401	0.305176		-56.1218	0
		-5.82886	-6.0214	-15.6676		P value summary	*		APP-/-+vec vs. APP-/-+APP	2.862	0.2157 to 5.508	Yes	*	0.0325		APP-/-+vec vs. APP-/-+APP	-6.664	-9.525	2.862	1.05	8	8	3.855	21							2.3	-63.5986		2.4	-43.8232		2.4	-52.887			-63.5986	0		-43.5791	0.610352		-56.0913	0.305176
		-11.1505	-5.614	-7.662		Significant diff. among means (P < 0.05)?	Yes																								2.4	-63.5986		2.5	-43.8232		2.5	-52.8564			-63.4766	1.2207		-43.6096	-0.305176		-56.0913	0
		-10.1385	-6.00281	-9.2079		R squared	0.3064																								2.5	-63.4766		2.6	-43.8232		2.6	-52.7954			-63.4766	0		-43.6096	0		-56.0913	0
		-10.1335	-5.6619	-7.384																											2.6	-63.4766		2.7	-43.8232		2.7	-52.7954			-63.4766	0		-43.5486	0.610352		-56.0913	0
		-10.7233	-7.2604	-10.2346																											2.7	-63.4766		2.8	-43.8232		2.8	-52.7954			-63.446	0.305176		-43.5486	0		-56.0608	0.305176
		-10.1898	-6.687	-9.0343																											2.8	-63.446		2.9	-43.7927		2.9	-52.8564			-63.3545	0.915527		-43.5181	0.305176		-56.0303	0.305176
																															2.9	-63.3545		3	-43.7927		3	-52.887			-63.2935	0.610352		-43.4875	0.305176		-56.0303	0
	G/Gmax																														3	-63.2935		3.1	-43.7012		3.1	-52.8564			-63.2019	0.915527		-43.4875	0		-56.0303	0
		APP+/++vec									APP-/-+vec									APP-/-+APP											3.1	-63.2019		3.2	-43.7012		3.2	-52.7649			-63.1409	0.610352		-43.4875	0		-56.0303	0
	-90	0	0	0	-0.00082	0	0	0	0		0	0	0	0.009393	-0.01379	0	0	0		0.004851	0	0	0	0	0	0	0				3.2	-63.1409		3.3	-43.7012		3.3	-52.8564			-63.1409	0		-43.457	0.305176		-56.0303	0
	-80	0	0	0	0.015729	0	0	0	0		0	0	0	0.012301	-0.00397	0	0.003149	0		0.007171	0	0	0	0	0	0	0				3.3	-63.1409		3.4	-43.7012		3.4	-52.8564			-63.0493	0.915527		-43.4875	-0.305176		-56.0303	0
	-70	0	0	0.011353	0.035091	0.006555	0	0	0		0	0	0	0.02442	0.002593	0	0.006915	0		0.008555	0	0	0	0	0	0	0				3.4	-63.0493		3.5	-43.7012		3.5	-52.8564			-63.0188	0.305176		-43.4875	0		-55.9998	0.305176
	-60	0	0.111367	0.030509	0.059363	0.008781	0	0.000427	0.016013		0.003921	0.022665	0.011339	0.078862	0.146621	0.001314	0.010497	0.002614		0.011984	0	0	0.003505	0	0	0	0				3.5	-63.0188		3.6	-43.7012		3.6	-52.8564			-62.9883	0.305176		-43.457	0.305176		-55.9998	0
	-50	0	0.160728	0.288213	0.109231	0.009394	0.012386	0.089881	0.045937		0.019028	0.247009	0.174094	0.147152	0.314516	0.006829	0.019988	0.007244		0.338717	0.078741	0.159539	0.00968	0.160208	0.160208	0	0.211212				3.6	-62.9883		3.7	-43.7012		3.7	-52.8564			-62.8967	0.915527		-43.457	0		-55.9692	0.305176
	-40	0.59064	0.448501	0.481654	0.376227	0.050049	0.120787	1	0.270477		0.136132	0.876857	0.728993	0.507631	0.88246	0.013539	0.094473	0.027355		0.432044	0.298033	0.335718	0.186847	0.420281	0.420281	0.369068	0.950222				3.7	-62.8967		3.8	-43.6707		3.8	-52.8564			-62.8967	0		-43.3655	0.915527		-55.9692	0
	-30	1	1	0.760244	1	1	1	0.851057	0.70411		1	1	0.974697	0.885279	0.995697	0.955825	0.756765	0.763755		0.992138	1	0.991068	0.986353	1	1	1	0.923004				3.8	-62.8967		3.9	-43.6401		3.9	-52.8259			-62.8052	0.915527		-43.335	0.305176		-55.9998	-0.305176
	-20	0.828612	0.915809	0.835304	0.976347	0.941223	0.95139	0.762636	1		0.8893	1.09266	1	1	1	0.860087	0.788907	0.776643		1	0.85493	0.948388	1	0.99515	0.99515	0.962527	0.978657				3.9	-62.8052		4	-43.6401		4	-52.7954			-62.7441	0.610352		-43.2129	1.2207		-56.0303	-0.305176
	-10	0.878251	0.901375	0.869374	0.913843	0.919295	0.898991	0.683103	0.920036		0.814419	1.12305	0.944726	0.948649	0.99577	0.834515	0.812396	0.803213		0.956282	0.866628	0.992125	0.932919	0.943435	0.943435	0.939003	0.924369				4	-62.7441		4.1	-43.6401		4.1	-52.7344			-62.7136	0.305176		-43.1824	0.305176		-56.0303	0
	0	0.890587	0.875571	0.882202	0.852263	0.935419	0.926097	0.629518	0.915643		0.787749	1.0523	0.856069	0.874979	0.936067	0.894291	0.841135	0.858291		0.918477	0.775906	1	0.887273	0.946144	0.946144	0.908369	0.997857				4.1	-62.7136		4.2	-43.6096		4.2	-52.6733			-62.5916	1.2207		-43.1824	0		-56.0303	0
	10	0.90324	0.849021	0.942432	0.799945	0.928469	0.904947	0.594001	0.91994		0.787098	0.950946	0.672948	0.78347	0.927745	0.946071	1	0.898538		0.864731	0.816728	0.983164	0.814772	0.968742	0.968742	0.859973	0.986895				4.2	-62.5916		4.3	-43.6096		4.3	-52.6123			-62.5916	0		-43.1519	0.305176		-55.9692	0.610352
	20	0.922988	0.827687	1	0.769747	0.918664	0.987993	0.535887	0.978856		0.819517	0.846792	0.497769	0.692982	0.945786	1	0.799695	1		0.827411	0.682058	0.967915	0.674651	0.948099	0.948099	0.814437	1				4.3	-62.5916		4.4	-43.5486		4.4	-52.6123			-62.4695	1.2207		-43.1824	-0.305176		-55.9692	0
																															4.4	-62.4695		4.5	-43.5486		4.5	-52.6123			-62.3779	0.915527		-43.2129	-0.305176		-55.9082	0.610352
Panel C	Ramp Imax																														4.5	-62.3779		4.6	-43.5486		4.6	-52.6123			-62.4084	-0.305176		-43.2129	0		-55.9082	0
		APP+/++vec	APP-/-+vec	APP-/-+APP		F	9.288		Tukey's multiple comparisons test	Mean Diff.	95.00% CI of diff.	Below threshold?	Summary	Adjusted P Value			Test details	Mean 1	Mean 2	Mean Diff.	SE of diff.	n1	n2	q	DF						4.6	-62.4084		4.7	-43.5791		4.7	-52.5818			-62.3474	0.610352		-43.2434	-0.305176		-55.9082	0
		-0.2203	-0.2161	-0.2963		P value	0.0019		APP+/+ +vec vs. APP-/-+vec	-0.1251	-0.2197 to -0.03038	Yes	**	0.0093	A-B		APP+/+ +vec vs. APP-/-+vec	-0.327	-0.202	-0.1251	0.03691	6	8	4.792	17						4.7	-62.3474		4.8	-43.5791		4.8	-52.6428			-62.2864	0.610352		-43.2739	-0.305176		-55.9082	0
		-0.3021	-0.1782	-0.2191		P value summary	**		APP+/++vec vs. APP-/-+APP	0.01735	-0.08386 to 0.1186	No	ns	0.8995	A-C		APP+/++vec vs. APP-/-+APP	-0.327	-0.3444	0.01735	0.03945	6	6	0.6219	17						4.8	-62.2864		4.9	-43.4875		4.9	-52.7344			-62.2253	0.610352		-43.2739	0		-55.9387	-0.305176
		-0.3462	-0.1394	-0.3815		Significant diff. among means (P < 0.05)?	Yes		APP-/-+vec vs. APP-/-+APP	0.1424	0.04773 to 0.2371	Yes	**	0.0034	B-C		APP-/-+vec vs. APP-/-+APP	-0.202	-0.3444	0.1424	0.03691	8	6	5.457	17						4.9	-62.2253		5	-43.457		5	-52.7039			-62.0728	1.52588		-43.2739	0		-55.9387	0
		-0.3793	-0.3296	-0.3658		R squared	0.5221																								5	-62.0728		5.1	-43.396		5.1	-52.6733			-62.0728	0		-43.2434	0.305176		-55.9387	0
		-0.3064	-0.2362	-0.3927		R square	0.5419																								5.1	-62.0728		5.2	-43.335		5.2	-52.5818			-61.9812	0.915527		-43.2129	0.305176		-55.9387	0
		-0.4078	-0.2209	-0.4108																											5.2	-61.9812		5.3	-43.335		5.3	-52.5818			-61.7981	1.83105		-43.2129	0		-55.9692	-0.305176
			-0.1135																												5.3	-61.7981		5.4	-43.3044		5.4	-52.6428			-61.6455	1.52588		-43.1519	0.610352		-55.9692	0
			-0.1818																												5.4	-61.6455		5.5	-43.3044		5.5	-52.6123			-61.554	0.915527		-43.0908	0.610352		-55.9692	0
																															5.5	-61.554		5.6	-43.3044		5.6	-52.5513			-61.4319	1.2207		-43.0908	0		-55.9998	-0.305176
	Ramp Imax-voltage																														5.6	-61.4319		5.7	-43.3044		5.7	-52.4597			-61.3403	0.915527		-42.9993	0.915527		-55.9692	0.305176
		APP+/++vec	APP-/-+vec	APP-/-+APP		ANOVA summary			Tukey's multiple comparisons test	Mean Diff.	95.00% CI of diff.	Below threshold?	Summary	Adjusted P Value			Test details	Mean 1	Mean 2	Mean Diff.	SE of diff.	n1	n2	q	DF						5.7	-61.3403		5.8	-43.3044		5.8	-52.3682			-61.1877	1.52588		-42.9382	0.610352		-55.9692	0
		-46	-40.7	-48.6		F	1.756		APP+/+ +vec vs. APP-/-+vec	-3.167	-7.966 to 1.632	No	ns	0.2365			APP+/+ +vec vs. APP-/-+vec	-47.62	-44.45	-3.167	1.871	6	8	2.394	17						5.8	-61.1877		5.9	-43.3044		5.9	-52.2461			-61.1267	0.610352		-42.9993	-0.610352		-55.9387	0.305176
		-49.4	-50.5	-44.5		P value	0.2026		APP+/++vec vs. APP-/-+APP	-0.45	-5.580 to 4.680	No	ns	0.9725			APP+/++vec vs. APP-/-+APP	-47.62	-47.17	-0.45	2	6	6	0.3182	17						5.9	-61.1267		6	-43.3655		6	-52.2156			-61.0352	0.915527		-42.9993	0		-55.9082	0.305176
		-48.2	-41.9	-49		P value summary	ns		APP-/-+vec vs. APP-/-+APP	2.717	-2.082 to 7.516	No	ns	0.3377			APP-/-+vec vs. APP-/-+APP	-44.45	-47.17	2.717	1.871	8	6	2.054	17						6	-61.0352		6.1	-43.3655		6.1	-52.2461			-60.8826	1.52588		-42.9993	0		-55.8777	0.305176
		-47.9	-45.8	-42.1		Significant diff. among means (P < 0.05)?	No																								6.1	-60.8826		6.2	-43.335		6.2	-52.2461			-60.791	0.915527		-42.9993	0		-55.8472	0.305176
		-42.4	-44.4	-46.2		R squared	0.1712																								6.2	-60.791		6.3	-43.335		6.3	-52.2461			-60.6689	1.2207		-42.9993	0		-55.7556	0.915527
		-51.8	-41.1	-52.6																											6.3	-60.6689		6.4	-43.335		6.4	-52.2156			-60.4858	1.83105		-42.9993	0		-55.7861	-0.305176
			-48																												6.4	-60.4858		6.5	-43.335		6.5	-52.1545			-60.3333	1.52588		-42.9688	0.305176		-55.7861	0
			-43.2																												6.5	-60.3333		6.6	-43.396		6.6	-52.1545			-60.0891	2.44141		-42.9382	0.305176		-55.8472	-0.610352
																															6.6	-60.0891		6.7	-43.396		6.7	-52.124			-59.8145	2.74658		-42.8467	0.915527		-55.8167	0.305176
Panel D	I-V																														6.7	-59.8145		6.8	-43.396		6.8	-52.0325			-59.5093	3.05176		-42.8162	0.305176		-55.8167	0
		APP+/++vec									APP-/-+vec									APP-/-+APP											6.8	-59.5093		6.9	-43.3655		6.9	-51.9104			-59.2041	3.05176		-42.7856	0.305176		-55.8167	0
	-60	-0.288	-0.5888	-0.3764	-0.5336	-0.601	-0.3164	-0.5016	-0.4544		-0.4042	-0.2042	-0.3626	-0.39	-0.3764	-0.2242	-0.3712	-0.4212		-0.2614	-0.6128	-0.4986	-0.423	-0.501	-0.5164	-0.5842	-0.5162				6.9	-59.2041		7	-43.3044		7	-51.8799			-58.8074	3.96729		-42.7856	0		-55.8167	0
	-50	-0.6008	-0.8292	-1.0676	-0.7398	-1.268	-1.2678	-1.4618	-1.0226		-0.931	-0.3062	-0.8012	-0.66	-0.78	-0.755	-0.8012	-0.9007		-0.5862	-0.8644	-1.022	-0.7492	-1.0966	-1.233	-0.8516	-1.3668				7	-58.8074		7.1	-43.3044		7.1	-51.7883			-58.4412	3.66211		-42.7856	0		-55.7556	0.610352
	-40	-1.2548	-1.89	-1.7014	-1.5626	-2.4504	-1.9014	-1.7606	-2.0106		-1.921	-0.8178	-1.3	-1.024	-1.43	-1.1206	-1.2745	-1.5574		-1.2764	-2.5062	-1.5062	-1.5626	-2.4504	-1.9514	-1.895	-1.8254				7.1	-58.4412		7.2	-43.2739		7.2	-51.7578			-57.9224	5.18799		-42.7856	0		-55.6946	0.610352
	-30	-0.7284	-1.5402	-1.0534	-0.8924	-1.7088	-1.6934	-1.334	-1.672		-1.4186	-0.6164	-1.04	-0.82	-1.158	-0.7546	-0.9266	-1.109		-0.8472	-1.8314	-1.2978	-1.1924	-1.6968	-1.5026	-1.1492	-1.3276				7.2	-57.9224		7.3	-43.2739		7.3	-51.7578			-57.373	5.49316		-42.7856	0		-55.6641	0.305176
	-20	-0.3554	-1.0462	-0.5066	-0.3344	-0.95	-0.7406	-0.744	-1.0091		-0.7618	-0.3272	-0.781	-0.55	-0.75	-0.4098	-0.5523	-0.6432		-0.3786	-1.2502	-0.6024	0.423	-0.95	-0.9908	-0.6628	-0.7722				7.3	-57.373		7.4	-43.2129		7.4	-51.6968			-56.7017	6.71387		-42.8162	-0.305176		-55.6641	0
	-10	-0.1943	-0.4123	-0.3398	-0.2062	-0.507	-0.3972	-0.3346	-0.4785		-0.3998	-0.1221	-0.2566	-0.2004	-0.279	-0.2035	-0.3091	-0.399		-0.2044	-0.5432	-0.3674	-0.2588	-0.4416	-0.561	-0.357	-0.4723				7.4	-56.7017		7.5	-43.0908		7.5	-51.6357			-55.6641	10.376		-42.8162	0		-55.6641	0
																															7.5	-55.6641		7.6	-43.0908		7.6	-51.5747			-53.833	18.3105		-42.8772	-0.610352		-55.6641	0
	I-V curve																														7.6	-53.833		7.7	-42.9993		7.7	-51.5137			-49.0723	47.6074		-42.8467	0.305176		-55.6641	0
		Two-way ANOVA	Ordinary						Tukey's multiple comparisons test	Mean Diff.	95.00% CI of diff.	Significant?	Summary	Adjusted P Value																	7.7	-49.0723		7.8	-42.9688		7.8	-51.4526			-39.917	91.5527		-42.7856	0.610352		-55.6641	0
		Alpha	0.05						Row 3																						7.8	-39.917		7.9	-42.9688		7.9	-51.4526			-24.9023	150.146		-42.6941	0.915527		-55.6641	0
									APP+/+ +vec vs. APP-/-+vec	-0.5108	-0.8387 to -0.1830	Yes	***	0.0009																	7.9	-24.9023		8	-42.9688		8	-51.4526			-8.5144	163.879		-42.6331	0.610352		-55.6946	-0.305176
		Source of Variation	% of total variation	P value	P value summary	Significant?			APP+/++vec vs. APP-/-+APP	0.05523	-0.2726 to 0.3831	No	ns	0.9159																	8	-8.5144		8.1	-42.9688		8.1	-51.4221			-1.00708	75.0732		-42.572	0.610352		-55.6946	0
		Interaction	2.091	0.3117	ns	No			APP-/-+vec vs. APP-/-+APP	0.566	0.2382 to 0.8939	Yes	***	0.0002																	8.1	-1.00708		8.2	-42.9688		8.2	-51.3916			-6.46973	-54.6265		-42.572	0		-55.6335	0.610352
		Row Factor	71.03	<0.0001	****	Yes																									8.2	-6.46973		8.3	-43.0298		8.3	-51.3916			-19.928	-134.583		-42.5415	0.305176		-55.6335	0
		Column Factor	4.52	<0.0001	****	Yes			Row 4																						8.3	-19.928		8.4	-43.0298		8.4	-51.3306			-34.3628	-144.348		-42.511	0.305176		-55.6335	0
									APP+/+ +vec vs. APP-/-+vec	-0.3474	-0.6753 to -0.01957	Yes	*	0.0351																	8.4	-34.3628		8.5	-43.0298		8.5	-51.2695			-46.2646	-119.019		-42.511	0		-55.6946	-0.610352
		ANOVA table	SS (Type III)	DF	MS	F (DFn, DFd)	P value		APP+/++vec vs. APP-/-+APP	0.0278	-0.3001 to 0.3557	No	ns	0.978																	8.5	-46.2646		8.6	-43.0298		8.6	-51.2085			-55.0232	-87.5854		-42.572	-0.610352		-55.6946	0
		Interaction	0.9005	10	0.09005	F (10, 126) = 1.178	P=0.3117		APP-/-+vec vs. APP-/-+APP	0.3752	0.04737 to 0.7031	Yes	*	0.0205																	8.6	-55.0232		8.7	-43.0298		8.7	-51.2085			-60.8521	-58.2886		-42.572	0		-55.6946	0
		Row Factor	30.6	5	6.119	F (5, 126) = 80.06	P<0.0001																								8.7	-60.8521		8.8	-43.0603		8.8	-51.1475			-64.4531	-36.0107		-42.6025	-0.305176		-55.6641	0.305176
		Column Factor	1.947	2	0.9735	F (2, 126) = 12.74	P<0.0001		Test details	Mean 1	Mean 2	Mean Diff.	SE of diff.	N1	N2	q	DF														8.8	-64.4531		8.9	-43.0603		8.9	-51.0864			-66.6199	-21.6675		-42.5415	0.610352		-55.6641	0
		Residual	9.631	126	0.07644				Row 3																						8.9	-66.6199		9	-43.0908		9	-51.0254			-67.9321	-13.1226		-42.511	0.305176		-55.6335	0.305176
									APP+/+ +vec vs. APP-/-+vec	-1.816	-1.306	-0.5108	0.1382	8	8	5.226	126														9	-67.9321		9.1	-43.1213		9.1	-50.9949			-68.7561	-8.23975		-42.572	-0.610352		-55.603	0.305176
									APP+/++vec vs. APP-/-+APP	-1.816	-1.872	0.05523	0.1382	8	8	0.565	126														9.1	-68.7561		9.2	-43.1213		9.2	-50.9033			-69.0613	-3.05176		-42.6331	-0.610352		-55.5725	0.305176
									APP-/-+vec vs. APP-/-+APP	-1.306	-1.872	0.566	0.1382	8	8	5.791	126														9.2	-69.0613		9.3	-43.1213		9.3	-50.8728			-69.2139	-1.52588		-42.6331	0		-55.5725	0
																															9.3	-69.2139		9.4	-42.9993		9.4	-50.7507			-69.2139	0		-42.6025	0.305176		-55.481	0.915527
									Row 4																						9.4	-69.2139		9.5	-42.9993		9.5	-50.6592			-69.2139	0		-42.6025	0		-55.481	0
									APP+/+ +vec vs. APP-/-+vec	-1.328	-0.9804	-0.3474	0.1382	8	8	3.554	126														9.5	-69.2139		9.6	-43.0298		9.6	-50.5981			-69.0002	2.13623		-42.5415	0.610352		-55.5725	-0.915527
Panel E			APP+/++vec	APP-/-+vec	APP-/-+APP				APP+/++vec vs. APP-/-+APP	-1.328	-1.356	0.0278	0.1382	8	8	0.2844	126														9.6	-69.0002		9.7	-42.9993		9.7	-50.5371			-68.8477	1.52588		-42.572	-0.305176		-55.542	0.305176
		Silent	7	9	6				APP-/-+vec vs. APP-/-+APP	-0.9804	-1.356	0.3752	0.1382	8	8	3.839	126														9.7	-68.8477		9.8	-42.9993		9.8	-50.4456			-68.6646	1.83105		-42.511	0.610352		-55.542	0
		Simple spike	13	10	13																										9.8	-68.6646		9.9	-42.9688		9.9	-50.3235			-68.512	1.52588		-42.4805	0.305176		-55.6335	-0.915527
		Complex spike	3	0	2																										9.9	-68.512		10	-42.9382		10	-50.2625			-68.3594	1.52588		-42.45	0.305176		-55.6335	0
																															10	-68.3594		10.1	-42.9077		10.1	-50.1099			-68.1763	1.83105		-42.45	0		-55.603	0.305176
																															10.1	-68.1763		10.2	-42.8467		10.2	-49.9878			-68.0542	1.2207		-42.3584	0.915527		-55.603	0
Panel F		APP+/++vec	APP-/-+vec	APP-/-+APP		ANOVA summary			Tukey's multiple comparisons test	Mean Diff.	95.00% CI of diff.	Significant?	Summary	Adjusted P Value		Test details	Mean 1	Mean 2	Mean Diff.	SE of diff.	n1	n2	q	DF							10.2	-68.0542		10.3	-42.8162		10.3	-49.8047			-67.8406	2.13623		-42.3584	0		-55.603	0
		79.0413	18.2321	48.33		F	3.999		APP+/+ +vec vs. APP-/-+vec	21	0.05589 to 41.95	Yes	*	0.0493		APP+/+ +vec vs. APP-/-+vec	48.29	27.29	21	8.51	12	9	3.49	31							10.3	-67.8406		10.4	-42.8162		10.4	-49.5605			-67.5964	2.44141		-42.3584	0		-55.603	0
		33.9111	9.63	70.5117		P value	0.0285		APP+/++vec vs. APP-/-+APP	-0.4059	-19.42 to 18.61	No	ns	0.9985		APP+/++vec vs. APP-/-+APP	48.29	48.7	-0.4059	7.726	12	13	0.0743	31							10.4	-67.5964		10.5	-42.8162		10.5	-49.2554			-67.3828	2.13623		-42.3889	-0.305176		-55.603	0
		97.1736	18.08	45.83		P value summary	*		APP-/-+vec vs. APP-/-+APP	-21.41	-42.00 to -0.8099	Yes	*	0.0403		APP-/-+vec vs. APP-/-+APP	27.29	48.7	-21.41	8.369	9	13	3.618	31							10.5	-67.3828		10.6	-42.8162		10.6	-48.4619			-67.2302	1.52588		-42.3279	0.610352		-55.603	0
		30.323	31.9428	66.8006		Significant diff. among means (P < 0.05)?	Yes																								10.6	-67.2302		10.7	-42.8467		10.7	-44.3726			-67.0471	1.83105		-42.2668	0.610352		-55.603	0
		51.8794	22.3163	36.4163		R square	0.2051																								10.7	-67.0471		10.8	-42.8467		10.8	-29.0833			-66.9556	0.915527		-42.2363	0.305176		-55.5725	0.305176
		56.1786	10.1002	64.738																											10.8	-66.9556		10.9	-42.7856		10.9	-3.11279			-66.8945	0.610352		-42.1753	0.610352		-55.603	-0.305176
		32.8435	46.5185	44.4729																											10.9	-66.8945		11	-42.7246		11	8.72803			-66.7419	1.52588		-42.1753	0		-55.603	0
		49.8802	38.443	74.4908																											11	-66.7419		11.1	-42.7246		11.1	1.7395			-66.5894	1.52588		-42.1143	0.610352		-55.6335	-0.305176
		53.2258	50.3356	33.8714																											11.1	-66.5894		11.2	-42.6941		11.2	-14.1296			-66.4368	1.52588		-42.1143	0		-55.6335	0
		43.8623		72.2855																											11.2	-66.4368		11.3	-42.6941		11.3	-31.1584			-66.4062	0.305176		-42.1143	0		-55.603	0.305176
		25.4798		32.0708																											11.3	-66.4062		11.4	-42.6331		11.4	-44.7693			-66.2537	1.52588		-42.1143	0		-55.603	0
		25.6756		18.424																											11.4	-66.2537		11.5	-42.6331		11.5	-53.4058			-66.1926	0.610352		-42.0837	0.305176		-55.603	0
				24.7988																											11.5	-66.1926		11.6	-42.6331		11.6	-58.1665			-66.04	1.52588		-42.0837	0		-55.5725	0.305176
																															11.6	-66.04		11.7	-42.6331		11.7	-60.4553			-65.979	0.610352		-42.0532	0.305176		-55.603	-0.305176
Panel G		APP+/++vec	APP-/-+vec	APP-/-+APP		ANOVA summary			Tukey's multiple comparisons test	Mean Diff.	95.00% CI of diff.	Significant?	Summary	Adjusted P Value		Test details	Mean 1	Mean 2	Mean Diff.	SE of diff.	n1	n2	q	DF							11.7	-65.979		11.8	-42.572		11.8	-61.4624			-65.8875	0.915527		-42.0227	0.305176		-55.5725	0.305176
		45.9	89.2	25.2		F	23.48		APP+/+ +vec vs. APP-/-+vec	-57.13	-80.02 to -34.25	Yes	****	<0.0001		APP+/+ +vec vs. APP-/-+vec	23.32	80.46	-57.13	9.164	9	9	8.817	24							11.8	-65.8875		11.9	-42.572		11.9	-61.7981			-65.8264	0.610352		-42.0227	0		-55.542	0.305176
		4.2	52.6	17.7		P value	<0.0001		APP+/++vec vs. APP-/-+APP	-5.978	-28.86 to 16.91	No	ns	0.7929		APP+/++vec vs. APP-/-+APP	23.32	29.3	-5.978	9.164	9	9	0.9225	24							11.9	-65.8264		12	-42.572		12	-61.8896			-65.7654	0.610352		-41.9922	0.305176		-55.5115	0.305176
		27.6	109.8	15.7		P value summary	***		APP-/-+vec vs. APP-/-+APP	51.16	28.27 to 74.04	Yes	****	<0.0001		APP-/-+vec vs. APP-/-+APP	80.46	29.3	51.16	9.164	9	9	7.894	24							12	-65.7654		12.1	-42.5415		12.1	-61.9507			-65.7043	0.610352		-41.9922	0		-55.5115	0
		11.7	86.8	40.7		Significant diff. among means (P < 0.05)?	Yes																								12.1	-65.7043		12.2	-42.5415		12.2	-61.9507			-65.6738	0.305176		-41.9617	0.305176		-55.5115	0
		20.9	42.3	50.4		R square	0.6618																								12.2	-65.6738		12.3	-42.4805		12.3	-61.9507			-65.5212	1.52588		-41.9617	0		-55.481	0.305176
		28	82.3	12.9																											12.3	-65.5212		12.4	-42.4805		12.4	-62.0117			-65.5212	0		-42.0532	-0.915527		-55.481	0
		22.4	59.8	41.1																											12.4	-65.5212		12.5	-42.4805		12.5	-62.0728			-65.3992	1.2207		-42.0532	0		-55.4504	0.305176
		10.1	125.7	46.7																											12.5	-65.3992		12.6	-42.4805		12.6	-62.1033			-65.3992	0		-42.0532	0		-55.4504	0
		39.1	75.6	13.3																											12.6	-65.3992		12.7	-42.45		12.7	-62.0728			-65.3381	0.610352		-42.0532	0		-55.4504	0
																															12.7	-65.3381		12.8	-42.4194		12.8	-62.0728			-65.2466	0.915527		-42.0837	-0.305176		-55.4504	0
Panel I	Peak amplitude	APP+/++vec	APP-/-+vec	APP-/-+APP		ANOVA summary			Tukey's multiple comparisons test	Mean Diff.	95.00% CI of diff.	Significant?	Summary	Adjusted P Value		Test details	Mean 1	Mean 2	Mean Diff.	SE of diff.	n1	n2	q	DF							12.8	-65.2466		12.9	-42.4194		12.9	-62.0728			-65.1855	0.610352		-41.9922	0.915527		-55.481	-0.305176
		55.5878	47.9904	42.6505		F	4.688		APP+/+ +vec vs. APP-/-+vec	6.676	0.03006 to 13.32	Yes	*	0.0488		APP+/+ +vec vs. APP-/-+vec	52.09	45.42	6.676	2.654	10	8	3.558	23							12.9	-65.1855		13	-42.4194		13	-62.0728			-65.1245	0.610352		-41.9006	0.915527		-55.481	0
		53.5173	49.3988	50.5635		P value	0.0196		APP+/++vec vs. APP-/-+APP	-1.183	-7.828 to 5.463	No	ns	0.8968		APP+/++vec vs. APP-/-+APP	52.09	53.28	-1.183	2.654	10	8	0.6303	23							13	-65.1245		13.1	-42.3889		13.1	-62.0117			-65.1245	0		-41.8396	0.610352		-55.481	0
		46.515	49.4343	54.93		P value summary	*		APP-/-+vec vs. APP-/-+APP	-7.858	-14.86 to -0.8533	Yes	*	0.0259		APP-/-+vec vs. APP-/-+APP	45.42	53.28	-7.858	2.797	8	8	3.973	23							13.1	-65.1245		13.2	-42.3889		13.2	-62.0117			-64.9719	1.52588		-41.7786	0.610352		-55.481	0
		47.9186	46.9648	56.9115		Significant diff. among means (P < 0.05)?	Yes																								13.2	-64.9719		13.3	-42.3584		13.3	-62.0117			-64.9109	0.610352		-41.687	0.915527		-55.481	0
		62.1213	42.4701	54.0455		R square	0.2896																								13.3	-64.9109		13.4	-42.2974		13.4	-62.0117			-64.8499	0.610352		-41.5955	0.915527		-55.542	-0.610352
		53.3299	49.2298	62.51																											13.4	-64.8499		13.5	-42.2363		13.5	-61.9202			-64.8193	0.305176		-41.5039	0.915527		-55.4504	0.915527
		57.9709	35.7119	55.1475																											13.5	-64.8193		13.6	-42.2363		13.6	-61.8286			-64.8193	0		-41.5039	0		-55.3894	0.610352
		54.2817	42.1488	49.458																											13.6	-64.8193		13.7	-42.2363		13.7	-61.7676			-64.7888	0.305176		-41.4429	0.610352		-55.3894	0
		45.7017																													13.7	-64.7888		13.8	-42.2363		13.8	-61.7371			-64.7888	0		-41.4429	0		-55.3284	0.610352
		43.9989																													13.8	-64.7888		13.9	-42.2974		13.9	-61.6455			-64.7888	0		-41.4124	0.305176		-55.2979	0.305176
																															13.9	-64.7888		14	-42.2363		14	-61.5845			-64.7888	0		-41.3818	0.305176		-55.2979	0
																															14	-64.7888		14.1	-42.2668		14.1	-61.5234			-64.8804	-0.915527		-41.2903	0.915527		-55.2979	0
	Threshold	APP+/++vec	APP-/-+vec	APP-/-+APP		ANOVA summary			Tukey's multiple comparisons test	Mean Diff.	95.00% CI of diff.	Significant?	Summary	Adjusted P Value		Test details	Mean 1	Mean 2	Mean Diff.	SE of diff.	n1	n2	q	DF							14.1	-64.8804		14.2	-42.2668		14.2	-61.4014			-64.8499	0.305176		-41.1682	1.2207		-55.2979	0
		-56.45	-46.43	-46.3		F	6.493		APP+/+ +vec vs. APP-/-+vec	-5.418	-9.547 to -1.288	Yes	**	0.0088		APP+/+ +vec vs. APP-/-+vec	-48.96	-43.54	-5.418	1.649	10	8	4.646	23							14.2	-64.8499		14.3	-42.2363		14.3	-61.2793			-64.9414	-0.915527		-41.1072	0.610352		-55.2979	0
		-50.87	-42.2	-52.34		P value	0.0058		APP+/++vec vs. APP-/-+APP	-0.2212	-4.351 to 3.908	No	ns	0.9901		APP+/++vec vs. APP-/-+APP	-48.96	-48.73	-0.2212	1.649	10	8	0.1898	23							14.3	-64.9414		14.4	-42.1448		14.4	-61.1877			-64.9414	0		-41.0156	0.915527		-55.2979	0
		-45.91	-42.72	-54.72		P value summary	**		APP-/-+vec vs. APP-/-+APP	5.196	0.8434 to 9.549	Yes	*	0.0173		APP-/-+vec vs. APP-/-+APP	-43.54	-48.73	5.196	1.738	8	8	4.228	23							14.4	-64.9414		14.5	-42.0837		14.5	-61.1267			-64.9719	-0.305176		-41.0156	0		-55.2673	0.305176
		-44.69	-41.59	-45.89		Significant diff. among means (P < 0.05)?	Yes																								14.5	-64.9719		14.6	-42.0532		14.6	-61.0352			-65.033	-0.610352		-40.9546	0.610352		-55.2673	0
		-46.98	-41.23	-46.27		R square	0.3609																								14.6	-65.033		14.7	-41.9922		14.7	-60.9436			-64.9414	0.915527		-40.8936	0.610352		-55.2673	0
		-48.54	-45.85	-51.85																											14.7	-64.9414		14.8	-41.9922		14.8	-60.8826			-64.9414	0		-40.8325	0.610352		-55.2368	0.305176
		-47.39	-41.71	-48.28																											14.8	-64.9414		14.9	-41.9006		14.9	-60.791			-64.9414	0		-40.7715	0.610352		-55.2368	0
		-47.05	-46.57	-44.22																											14.9	-64.9414		15	-41.8701		15	-60.6995			-64.8499	0.915527		-40.6799	0.915527		-55.2368	0
		-46.57																													15	-64.8499		15.1	-41.8701		15.1	-60.6079			-64.8804	-0.305176		-40.6494	0.305176		-55.2979	-0.610352
		-55.1																													15.1	-64.8804		15.2	-41.9006		15.2	-60.5774			-64.8804	0		-40.6189	0.305176		-55.2368	0.610352
																															15.2	-64.8804		15.3	-41.9006		15.3	-60.4248			-64.9109	-0.305176		-40.4663	1.52588		-55.1758	0.610352
	Half width	APP+/++vec	APP-/-+vec	APP-/-+APP		ANOVA summary			Tukey's multiple comparisons test	Mean Diff.	95.00% CI of diff.	Significant?	Summary	Adjusted P Value		Test details	Mean 1	Mean 2	Mean Diff.	SE of diff.	n1	n2	q	DF							15.3	-64.9109		15.4	-41.9006		15.4	-60.3333			-64.8804	0.305176		-40.3748	0.915527		-55.1758	0
		0.36094	0.8036	0.3267		F	5.497		APP+/+ +vec vs. APP-/-+vec	-0.1376	-0.2623 to -0.01295	Yes	*	0.0286		APP+/+ +vec vs. APP-/-+vec	0.5364	0.674	-0.1376	0.04979	10	8	3.909	23							15.4	-64.8804		15.5	-41.8396		15.5	-60.3027			-64.8499	0.305176		-40.2527	1.2207		-55.1758	0
		0.50059	0.7852	0.4872		P value	0.0112		APP+/++vec vs. APP-/-+APP	0.02049	-0.1042 to 0.1452	No	ns	0.9112		APP+/++vec vs. APP-/-+APP	0.5364	0.5159	0.02049	0.04979	10	8	0.5819	23							15.5	-64.8499		15.6	-41.748		15.6	-60.2417			-64.8804	-0.305176		-40.1917	0.610352		-55.1758	0
		0.63801	0.5267	0.5281		P value summary	*		APP-/-+vec vs. APP-/-+APP	0.1581	0.02669 to 0.2896	Yes	*	0.0164		APP-/-+vec vs. APP-/-+APP	0.674	0.5159	0.1581	0.05249	8	8	4.261	23							15.6	-64.8804		15.7	-41.687		15.7	-60.1807			-64.8499	0.305176		-40.1611	0.305176		-55.1758	0
		0.55809	0.5528	0.5927		Significant diff. among means (P < 0.05)?	Yes																								15.7	-64.8499		15.8	-41.626		15.8	-60.0586			-64.8804	-0.305176		-40.0696	0.915527		-55.0842	0.915527
		0.4596	0.6975	0.6284		R square	0.3234																								15.8	-64.8804		15.9	-41.5955		15.9	-59.967			-64.8804	0		-39.978	0.915527		-55.0842	0
		0.57852	0.8182	0.4027																											15.9	-64.8804		16	-41.4429		16	-59.9365			-64.8499	0.305176		-39.8254	1.52588		-55.1147	-0.305176
		0.61786	0.6282	0.6328																											16	-64.8499		16.1	-41.3818		16.1	-59.845			-64.8804	-0.305176		-39.7644	0.610352		-55.1147	0
		0.57325	0.5799	0.5284																											16.1	-64.8804		16.2	-41.2903		16.2	-59.7534			-64.8499	0.305176		-39.6729	0.915527		-55.1147	0
		0.6253																													16.2	-64.8499		16.3	-41.2903		16.3	-59.6619			-64.8499	0		-39.5508	1.2207		-55.1453	-0.305176
		0.45149																													16.3	-64.8499		16.4	-41.3513		16.4	-59.5703			-64.8499	0		-39.5508	0		-55.1453	0
																															16.4	-64.8499		16.5	-41.3513		16.5	-59.5398			-64.8193	0.305176		-39.5203	0.305176		-55.1147	0.305176
	AHP	APP+/++vec	APP-/-+vec	APP-/-+APP		ANOVA summary			Tukey's multiple comparisons test	Mean Diff.	95.00% CI of diff.	Significant?	Summary	Adjusted P Value		Test details	Mean 1	Mean 2	Mean Diff.	SE of diff.	n1	n2	q	DF							16.5	-64.8193		16.6	-41.3208		16.6	-59.4482			-64.8193	0		-39.4897	0.305176		-55.0537	0.610352
		7.3687	10.1264	2.44291		F	11.5		APP+/+ +vec vs. APP-/-+vec	-2.836	-4.768 to -0.9051	Yes	**	0.0034		APP+/+ +vec vs. APP-/-+vec	5.699	8.535	-2.836	0.7712	10	8	5.201	23							16.6	-64.8193		16.7	-41.3513		16.7	-59.3872			-64.8193	0		-39.4897	0		-54.9927	0.610352
		4.11349	11.4685	3.10682		P value	0.0003		APP+/++vec vs. APP-/-+APP	0.8663	-1.065 to 2.798	No	ns	0.5098		APP+/++vec vs. APP-/-+APP	5.699	4.833	0.8663	0.7712	10	8	1.589	23							16.7	-64.8193		16.8	-41.3818		16.8	-59.3262			-64.6973	1.2207		-39.4592	0.305176		-54.9927	0
		4.91621	7.82172	5.85544		P value summary	***		APP-/-+vec vs. APP-/-+APP	3.703	1.667 to 5.738	Yes	***	0.0004		APP-/-+vec vs. APP-/-+APP	8.535	4.833	3.703	0.8129	8	8	6.442	23							16.8	-64.6973		16.9	-41.3513		16.9	-59.3262			-64.6973	0		-39.4287	0.305176		-55.0232	-0.305176
		5.40341	6.58091	7.17656		Significant diff. among means (P < 0.05)?	Yes																								16.9	-64.6973		17	-41.3208		17	-59.2346			-64.6667	0.305176		-39.4287	0		-55.0537	-0.305176
		5.90832	8.26243	5.41093		R square	0.5001																								17	-64.6667		17.1	-41.3208		17.1	-59.1431			-64.6362	0.305176		-39.3372	0.915527		-55.1147	-0.610352
		5.99452	5.12112	4.95318																											17.1	-64.6362		17.2	-41.2292		17.2	-59.1125			-64.6362	0		-39.3372	0		-55.0537	0.610352
		4.95386	9.77894	6.11269																											17.2	-64.6362		17.3	-41.1377		17.3	-59.082			-64.6362	0		-39.3372	0		-54.9927	0.610352
		4.18016	9.12123	3.6017																											17.3	-64.6362		17.4	-41.0461		17.4	-58.9905			-64.5447	0.915527		-39.2761	0.610352		-55.0537	-0.610352
		7.38599																													17.4	-64.5447		17.5	-40.9241		17.5	-58.96			-64.5447	0		-39.2151	0.610352		-55.0537	0
		6.76354																													17.5	-64.5447		17.6	-40.7715		17.6	-58.8989			-64.5447	0		-39.2151	0		-55.0232	0.305176
																															17.6	-64.5447		17.7	-40.6494		17.7	-58.8684			-64.5142	0.305176		-39.2151	0		-54.9622	0.610352
																															17.7	-64.5142		17.8	-40.5884		17.8	-58.8379			-64.4836	0.305176		-39.1846	0.305176		-54.9927	-0.305176
																															17.8	-64.4836		17.9	-40.5273		17.9	-58.7463			-64.4531	0.305176		-39.093	0.915527		-54.9927	0
																															17.9	-64.4531		18	-40.3748		18	-58.6853			-64.4836	-0.305176		-39.0015	0.915527		-54.9927	0
																															18	-64.4836		18.1	-40.2527		18.1	-58.6243						-38.8184	1.83105		-54.9927	0
																																		18.2	-40.1001		18.2	-58.6243						-38.6963	1.2207		-54.9316	0.610352
																																		18.3	-39.978		18.3	-58.6243						-38.6047	0.915527		-54.9622	-0.305176
																																		18.4	-39.8254		18.4	-58.6243						-38.5132	0.915527		-54.9927	-0.305176
																																		18.5	-39.7339		18.5	-58.5938						-38.3911	1.2207		-54.9927	0
																																		18.6	-39.6423		18.6	-58.5022						-38.3301	0.610352		-54.9622	0.305176
																																		18.7	-39.6423		18.7	-58.5022						-38.2385	0.915527		-54.9316	0.305176
																																		18.8	-39.6118		18.8	-58.4717						-38.0859	1.52588		-54.9011	0.305176
																																		18.9	-39.5508		18.9	-58.4717						-37.9944	0.915527		-54.9011	0
																																		19	-39.4592		19	-58.4106						-37.8113	1.83105		-54.9011	0
																																		19.1	-39.3066		19.1	-58.3496						-37.5977	2.13623		-54.9011	0
																																		19.2	-39.1846		19.2	-58.3191						-37.3535	2.44141		-54.8706	0.305176
																																		19.3	-39.032		19.3	-58.3191						-37.1399	2.13623		-54.8401	0.305176
																																		19.4	-38.8794		19.4	-58.2886						-36.8347	3.05176		-54.8096	0.305176
																																		19.5	-38.7878		19.5	-58.2581						-36.5295	3.05176		-54.8096	0
																																		19.6	-38.6963		19.6	-58.2275						-36.0718	4.57764		-54.8096	0
																																		19.7	-38.5742		19.7	-58.2275						-35.553	5.18799		-54.8096	0
																																		19.8	-38.3606		19.8	-58.2275						-34.8816	6.71387		-54.7485	0.610352
																																		19.9	-38.269		19.9	-58.136						-34.0576	8.23975		-54.7791	-0.305176
																																		20	-38.0249		20	-58.136						-32.7454	13.1226		-54.7791	0
																																		20.1	-37.7808		20.1	-58.136						-30.0903	26.5503		-54.7485	0.305176
																																		20.2	-37.4756		20.2	-58.1055						-23.3459	67.4438		-54.7791	-0.305176
																																		20.3	-37.0789		20.3	-58.1055						-10.2844	130.615		-54.7791	0
																																		20.4	-36.6211		20.4	-58.0444						-0.335693	99.4873		-54.8096	-0.305176
																																		20.5	-36.0718		20.5	-58.075						0.488281	8.23975		-54.7485	0.610352
																																		20.6	-35.4614		20.6	-58.075						-6.40869	-68.9697		-54.7485	0
																																		20.7	-34.6375		20.7	-58.075						-17.2424	-108.337		-54.718	0.305176
																																		20.8	-33.4778		20.8	-58.075						-28.2288	-109.863		-54.6875	0.305176
																																		20.9	-31.25		20.9	-58.0444						-36.9568	-87.2803		-54.6875	0
																																		21	-25.3601		21	-58.0444						-42.9077	-59.5093		-54.657	0.305176
																																		21.1	-12.1765		21.1	-58.0444						-46.7529	-38.4521		-54.657	0
																																		21.2	-0.579834		21.2	-58.0444						-49.1028	-23.4985		-54.657	0
																																		21.3	1.37329		21.3	-58.0444						-50.5371	-14.3433		-54.657	0
																																		21.4	-5.31006		21.4	-57.9834						-51.3916	-8.54492		-54.657	0
																																		21.5	-16.51		21.5	-57.9224						-51.9409	-5.49316		-54.6265	0.305176
																																		21.6	-27.9541		21.6	-57.8918						-52.3071	-3.66211		-54.5959	0.305176
																																		21.7	-37.0178		21.7	-57.8613						-52.5208	-2.13623		-54.5959	0
																																		21.8	-43.2129		21.8	-57.9224						-52.6733	-1.52588		-54.5959	0
																																		21.9	-47.1191		21.9	-57.9224						-52.7344	-0.610352		-54.6265	-0.305176
																																		22	-49.4995		22	-57.9529						-52.7344	0		-54.5959	0.305176
																																		22.1	-50.9644		22.1	-57.9529						-52.7344	0		-54.5349	0.610352
																																		22.2	-51.7883		22.2	-57.8918						-52.6733	0.610352		-54.5349	0
																																		22.3	-52.2461									-52.6123	0.610352		-54.5654	-0.305176
																																		22.4	-52.5513									-52.5513	0.610352		-54.5349	0.305176
																																		22.5	-52.7039									-52.4902	0.610352		-54.5044	0.305176
																																		22.6	-52.7649									-52.3987	0.915527		-54.5044	0
																																		22.7	-52.7954									-52.3071	0.915527		-54.5349	-0.305176
																																		22.8	-52.7344									-52.2156	0.915527		-54.5349	0
																																		22.9	-52.7344									-52.0935	1.2207		-54.5349	0
																																		23	-52.6733									-51.9714	1.2207		-54.4434	0.915527
																																		23.1	-52.6123									-51.9104	0.610352		-54.4434	0
																																		23.2	-52.5513									-51.7273	1.83105		-54.4434	0
																																		23.3	-52.4902									-51.5747	1.52588		-54.4434	0
																																		23.4	-52.4292									-51.4832	0.915527		-54.4434	0
																																		23.5	-52.3682									-51.3306	1.52588		-54.4434	0
																																		23.6	-52.2766									-51.2085	1.2207		-54.4128	0.305176
																																		23.7	-52.1851									-51.1169	0.915527		-54.4128	0
																																		23.8	-52.0935									-50.9644	1.52588		-54.3823	0.305176
																																		23.9	-51.9714									-50.8118	1.52588		-54.3518	0.305176
																																		24	-51.8494									-50.7202	0.915527		-54.2908	0.610352
																																		24.1	-51.7273									-50.5676	1.52588		-54.2908	0
																																		24.2	-51.6357									-50.415	1.52588		-54.2297	0.610352
																																		24.3	-51.4832									-50.2625	1.52588		-54.2297	0
																																		24.4	-51.3611									-50.1099	1.52588		-54.2297	0
																																		24.5	-51.2085									-49.9573	1.52588		-54.2297	0
																																		24.6	-51.1475									-49.8047	1.52588		-54.2297	0
																																		24.7	-51.0254									-49.7437	0.610352		-54.1992	0.305176
																																		24.8	-50.9033									-49.5911	1.52588		-54.1992	0
																																		24.9	-50.8118									-49.469	1.2207		-54.2297	-0.305176
																																		25	-50.6592									-49.408	0.610352		-54.2603	-0.305176
																																		25.1	-50.5676									-49.3164	0.915527		-54.3518	-0.915527
																																		25.2	-50.415									-49.1943	1.2207		-54.3518	0
																																		25.3	-50.2625									-49.0417	1.52588		-54.3213	0.305176
																																		25.4	-50.2014									-48.9502	0.915527		-54.2297	0.915527
																																		25.5	-50.0488									-48.8281	1.2207		-54.2297	0
																																		25.6	-49.9878									-48.7671	0.610352		-54.3213	-0.915527
																																		25.7	-49.8962									-48.6145	1.52588		-54.3823	-0.610352
																																		25.8	-49.8047									-48.5229	0.915527		-54.2908	0.915527
																																		25.9	-49.6521									-48.4314	0.915527		-54.2297	0.610352
																																		26	-49.53									-48.3093	1.2207		-54.1992	0.305176
																																		26.1	-49.4385									-48.2178	0.915527		-54.1992	0
																																		26.2	-49.3164									-48.1567	0.610352		-54.2297	-0.305176
																																		26.3	-49.1943									-48.0957	0.610352		-54.2297	0
																																		26.4	-49.1333									-48.0652	0.305176		-54.2297	0
																																		26.5	-49.0723									-47.9736	0.915527		-54.1687	0.610352
																																		26.6	-49.0417									-47.9126	0.610352		-54.1992	-0.305176
																																		26.7	-48.9502									-47.821	0.915527		-54.1992	0
																																		26.8	-48.8586									-47.76	0.610352		-54.1992	0
																																		26.9	-48.7976									-47.699	0.610352		-54.1992	0
																																		27	-48.6755									-47.6074	0.915527		-54.1992	0
																																		27.1	-48.584									-47.5769	0.305176		-54.1992	0
																																		27.2	-48.4924									-47.5769	0		-54.1687	0.305176
																																		27.3	-48.4619									-47.5159	0.610352		-54.1687	0
																																		27.4	-48.4009									-47.4548	0.610352		-54.1687	0
																																		27.5	-48.3398									-47.3938	0.610352		-54.1382	0.305176
																																		27.6	-48.2788									-47.3328	0.610352		-54.0771	0.610352
																																		27.7	-48.2178									-47.2412	0.915527		-54.0466	0.305176
																																		27.8	-48.1873									-47.1802	0.610352		-54.0466	0
																																		27.9	-48.1873									-47.1802	0		-54.0466	0
																																		28	-48.1262									-47.1497	0.305176		-54.0466	0
																																		28.1	-48.1262									-47.0886	0.610352		-53.9856	0.610352
																																		28.2	-48.1262									-47.0276	0.610352		-53.894	0.915527
																																		28.3	-48.0652									-47.0276	0		-53.894	0
																																		28.4	-48.0347									-46.936	0.915527		-53.9246	-0.305176
																																		28.5	-47.9431									-46.9055	0.305176		-53.9246	0
																																		28.6	-47.9126									-46.8445	0.610352		-53.9551	-0.305176
																																		28.7	-47.8821									-46.814	0.305176		-53.9551	0
																																		28.8	-47.821									-46.7834	0.305176		-53.894	0.610352
																																		28.9	-47.821									-46.7834	0		-53.8635	0.305176
																																		29	-47.76									-46.7529	0.305176		-53.8635	0
																																		29.1	-47.699									-46.6919	0.610352		-53.8635	0
																																		29.2	-47.6685									-46.6309	0.610352		-53.894	-0.305176
																																		29.3	-47.6685									-46.6309	0		-53.894	0
																																		29.4	-47.6379									-46.6003	0.305176		-53.894	0
																																		29.5	-47.6379									-46.5698	0.305176		-53.833	0.610352
																																		29.6	-47.6379									-46.4783	0.915527		-53.772	0.610352
																																		29.7	-47.6379									-46.4478	0.305176		-53.7415	0.305176
																																		29.8	-47.6379									-46.4478	0		-53.7415	0
																																		29.9	-47.6074									-46.4172	0.305176		-53.7415	0
																																		30	-47.5769									-46.4172	0		-53.7415	0
																																		30.1	-47.4854									-46.3867	0.305176		-53.7415	0
																																		30.2	-47.4854									-46.3867	0		-53.7109	0.305176
																																		30.3	-47.4854									-46.3562	0.305176		-53.7109	0
																																		30.4	-47.5159									-46.3562	0		-53.7109	0
																																		30.5	-47.5159									-46.3257	0.305176		-53.7109	0
																																		30.6	-47.4854									-46.2646	0.610352		-53.7109	0
																																		30.7	-47.5159									-46.2646	0		-53.7109	0
																																		30.8	-47.5159									-46.2646	0		-53.7415	-0.305176
																																		30.9	-47.5159									-46.2646	0		-53.7415	0
																																		31	-47.5159									-46.1731	0.915527		-53.7415	0
																																		31.1	-47.4243									-46.1731	0		-53.7415	0
																																		31.2	-47.3328									-46.1731	0		-53.6804	0.610352
																																		31.3	-47.3022									-46.1731	0		-53.7109	-0.305176
																																		31.4	-47.3022									-46.1121	0.610352		-53.7109	0
																																		31.5	-47.3328									-46.051	0.610352		-53.6804	0.305176
																																		31.6	-47.3328									-46.051	0		-53.6804	0
																																		31.7	-47.3022									-46.0205	0.305176		-53.6499	0.305176
																																		31.8	-47.3022									-46.051	-0.305176		-53.5889	0.610352
																																		31.9	-47.2412									-46.0205	0.305176		-53.5889	0
																																		32	-47.2107									-46.0205	0		-53.6194	-0.305176
																																		32.1	-47.2107									-46.0205	0		-53.6194	0
																																		32.2	-47.2107									-46.0205	0		-53.5889	0.305176
																																		32.3	-47.1802									-46.0205	0		-53.5278	0.610352
																																		32.4	-47.1802									-45.9595	0.610352		-53.4973	0.305176
																																		32.5	-47.1802									-45.929	0.305176		-53.4668	0.305176
																																		32.6	-47.1802									-45.8679	0.610352		-53.4668	0
																																		32.7	-47.1191									-45.8374	0.305176		-53.4973	-0.305176
																																		32.8	-47.0886									-45.8374	0		-53.4973	0
																																		32.9	-47.0276									-45.8374	0		-53.4973	0
																																		33	-47.0581									-45.929	-0.915527		-53.4668	0.305176
																																		33.1	-47.0581									-45.929	0		-53.4363	0.305176
																																		33.2	-47.0276									-45.929	0		-53.3447	0.915527
																																		33.3	-46.9666									-45.8069	1.2207		-53.3447	0
																																		33.4	-46.936									-45.7764	0.305176		-53.3447	0
																																		33.5	-46.936									-45.6848	0.915527		-53.3142	0.305176
																																		33.6	-46.936									-45.6543	0.305176		-53.2837	0.305176
																																		33.7	-46.8445									-45.6238	0.305176		-53.2227	0.610352
																																		33.8	-46.8445									-45.5627	0.610352		-53.1616	0.610352
																																		33.9	-46.875									-45.5627	0		-53.1616	0
																																		34	-46.875									-45.4712	0.915527		-53.1311	0.305176
																																		34.1	-46.875									-45.4712	0		-53.1006	0.305176
																																		34.2	-46.814									-45.4712	0		-53.0396	0.610352
																																		34.3	-46.814									-45.4712	0		-52.9785	0.610352
																																		34.4	-46.7834									-45.4712	0		-52.887	0.915527
																																		34.5	-46.8445									-45.4407	0.305176		-52.9175	-0.305176
																																		34.6	-46.7834									-45.3491	0.915527		-52.9175	0
																																		34.7	-46.7834									-45.3491	0		-52.9175	0
																																		34.8	-46.7834									-45.2576	0.915527		-52.8564	0.610352
																																		34.9	-46.7834									-45.2576	0		-52.8564	0
																																		35	-46.7529									-45.2271	0.305176		-52.8259	0.305176
																																		35.1	-46.7224									-45.1965	0.305176		-52.8259	0
																																		35.2	-46.6309									-45.1965	0		-52.7954	0.305176
																																		35.3	-46.6003									-45.1965	0		-52.7344	0.610352
																																		35.4	-46.5698									-45.2576	-0.610352		-52.7039	0.305176
																																		35.5	-46.5698									-45.2576	0		-52.7344	-0.305176
																																		35.6	-46.5698									-45.2576	0		-52.7344	0
																																		35.7	-46.5393									-45.2576	0		-52.7344	0
																																		35.8	-46.5393									-45.2576	0		-52.7039	0.305176
																																		35.9	-46.5393									-45.2271	0.305176		-52.6733	0.305176
																																		36	-46.5393									-45.2271	0		-52.7039	-0.305176
																																		36.1	-46.5393									-45.1965	0.305176		-52.7039	0
																																		36.2	-46.4783									-45.1965	0		-52.6428	0.610352
																																		36.3	-46.4783									-45.1355	0.610352		-52.5818	0.610352
																																		36.4	-46.4783									-45.105	0.305176		-52.5208	0.610352
																																		36.5	-46.5088									-45.1355	-0.305176		-52.5208	0
																																		36.6	-46.5393									-45.105	0.305176		-52.4292	0.915527
																																		36.7	-46.5088									-45.0439	0.610352		-52.3682	0.610352
																																		36.8	-46.5088									-45.0134	0.305176		-52.3682	0
																																		36.9	-46.4478									-45.0134	0		-52.3376	0.305176
																																		37	-46.4783									-44.9524	0.610352		-52.3987	-0.610352
																																		37.1	-46.4478									-44.9524	0		-52.3682	0.305176
																																		37.2	-46.4478									-44.9524	0		-52.3987	-0.305176
																																		37.3	-46.4478									-44.9219	0.305176		-52.3682	0.305176
																																		37.4	-46.3867									-44.9219	0		-52.3682	0
																																		37.5	-46.3562									-44.9219	0		-52.3682	0
																																		37.6	-46.3257									-44.9219	0		-52.3376	0.305176
																																		37.7	-46.2952									-44.9219	0		-52.3376	0
																																		37.8	-46.2952									-44.9219	0		-52.3682	-0.305176
																																		37.9	-46.2036									-44.8608	0.610352		-52.3682	0
																																		38	-46.2036									-44.7998	0.610352		-52.3682	0
																																		38.1	-46.1426									-44.7388	0.610352		-52.3682	0
																																		38.2	-46.0815									-44.7083	0.305176		-52.3987	-0.305176
																																		38.3	-46.0815									-44.7083	0		-52.4292	-0.305176
																																		38.4	-46.0815									-44.6777	0.305176		-52.3682	0.610352
																																		38.5	-46.0815									-44.6777	0		-52.3376	0.305176
																																		38.6	-46.0815									-44.6167	0.610352		-52.2766	0.610352
																																		38.7	-46.0815									-44.6167	0		-52.2156	0.610352
																																		38.8	-46.0815									-44.6167	0		-52.1545	0.610352
																																		38.9	-46.051									-44.6167	0		-52.1545	0
																																		39	-46.051									-44.6167	0		-52.124	0.305176
																																		39.1	-46.051									-44.6167	0		-52.124	0
																																		39.2	-45.9595									-44.5862	0.305176		-52.124	0
																																		39.3	-45.9595									-44.5557	0.305176		-52.124	0
																																		39.4	-45.9595									-44.5862	-0.305176		-52.124	0
																																		39.5	-45.929									-44.5557	0.305176		-52.1545	-0.305176
																																		39.6	-45.8984									-44.5251	0.305176		-52.1851	-0.305176
																																		39.7	-45.8984									-44.5251	0		-52.1851	0
																																		39.8	-45.8679									-44.5557	-0.305176		-52.124	0.610352
																																		39.9	-45.8679									-44.5557	0		-52.0325	0.915527
																																		40	-45.8984									-44.5251	0.305176		-52.0325	0
																																		40.1	-45.8984									-44.5251	0		-52.063	-0.305176
																																		40.2	-45.8374									-44.4946	0.305176		-52.063	0
																																		40.3	-45.8374									-44.4946	0		-52.063	0
																																		40.4	-45.7458									-44.4946	0		-52.002	0.610352
																																		40.5	-45.6848									-44.4946	0		-51.8494	1.52588
																																		40.6	-45.6848									-44.5251	-0.305176		-51.7578	0.915527
																																		40.7	-45.5933									-44.4946	0.305176		-51.7578	0
																																		40.8	-45.6238									-44.5251	-0.305176		-51.7578	0
																																		40.9	-45.6238									-44.4641	0.610352		-51.7578	0
																																		41	-45.5933									-44.3726	0.915527		-51.6968	0.610352
																																		41.1	-45.5933									-44.281	0.915527		-51.6968	0
																																		41.2	-45.5933									-44.281	0		-51.6357	0.610352
																																		41.3	-45.5627									-44.281	0		-51.5747	0.610352
																																		41.4	-45.5322									-44.281	0		-51.5747	0
																																		41.5	-45.4407									-44.2505	0.305176		-51.5747	0
																																		41.6	-45.4407									-44.1895	0.610352		-51.5747	0
																																		41.7	-45.4407									-44.1589	0.305176		-51.5442	0.305176
																																		41.8	-45.3491										441.589		-51.5137	0.305176
																																		41.9	-45.3491										0		-51.4526	0.610352
																																		42	-45.3491										0		-51.3916	0.610352
																																		42.1	-45.3186										0		-51.3306	0.610352
																																		42.2	-45.3186										0		-51.3306	0
																																		42.3	-45.3186										0		-51.2695	0.610352
																																		42.4	-45.3186										0		-51.3306	-0.610352
																																		42.5	-45.3186										0		-51.3306	0
																																		42.6	-45.3186										0		-51.4221	-0.915527
																																		42.7	-45.3491										0		-51.4221	0
																																		42.8	-45.3491										0		-51.3916	0.305176
																																		42.9	-45.3491										0		-51.3306	0.610352
																																		43	-45.3491										0		-51.3	0.305176
																																		43.1	-45.3796										0		-51.3	0
																																		43.2	-45.3186										0		-51.3306	-0.305176
																																		43.3	-45.3491										0		-51.3306	0
																																		43.4	-45.3491										0		-51.2695	0.610352
																																		43.5	-45.3491										0		-51.2085	0.610352
																																		43.6	-45.3491										0		-51.1475	0.610352
																																		43.7	-45.3491										0		-51.2085	-0.610352
																																		43.8	-45.3186										0		-51.178	0.305176
																																		43.9	-45.2881										0		-51.0864	0.915527
																																		44	-45.2576										0		-51.0254	0.610352
																																		44.1	-45.1965										0		-50.9338	0.915527
																																		44.2	-45.1355										0		-50.8728	0.610352
																																													0		-50.8728	0
																																													0		-50.7812	0.915527
																																													0		-50.6897	0.915527
																																													0		-50.5981	0.915527
																																													0		-50.4456	1.52588
																																													0		-50.3235	1.2207
																																													0		-50.2625	0.610352
																																													0		-50.1404	1.2207
																																													0		-49.9878	1.52588
																																													0		-49.7437	2.44141
																																													0		-49.5911	1.52588
																																													0		-49.3774	2.13623
																																													0		-49.0723	3.05176
																																													0		-48.5535	5.18799
																																													0		-47.0886	14.6484
																																													0		-38.9404	81.4819
																																													0		-16.0217	229.187
																																													0		5.00488	210.266
																																													0		7.20215	21.9727
																																													0		-5.15747	-123.596
																																													0		-22.0642	-169.067
																																													0		-37.6892	-156.25
																																													0		-48.8586	-111.694
																																													0		-55.603	-67.4438
																																													0		-59.1431	-35.4004
																																													0		-60.8826	-17.395
																																													0		-61.6455	-7.62939
																																													0		-61.8896	-2.44141
																																													0		-62.0422	-1.52588
																																													0		-62.1338	-0.915527
																																													0		-62.1948	-0.610352
																																													0		-62.2253	-0.305176
																																													0		-62.2253	0
																																													0		-62.2253	0
																																													0		-62.2559	-0.305176
																																													0		-62.3474	-0.915527
																																													0		-62.2864	0.610352
																																													0		-62.2864	0
																																													0		-62.2253	0.610352
																																													0		-62.2253	0
																																													0		-62.1948	0.305176
																																													0		-62.1948	0
																																													0		-62.1033	0.915527
																																													0		-62.0117	0.915527
																																													0		-61.9202	0.915527
																																													0		-61.8591	0.610352
																																													0		-61.7981	0.610352
																																													0		-61.7981	0
																																													0		-61.7065	0.915527
																																													0		-61.554	1.52588
																																													0		-61.4929	0.610352
																																													0		-61.4014	0.915527
																																													0		-61.2488	1.52588
																																													0		-61.1572	0.915527
																																													0		-61.0657	0.915527
																																													0		-60.9436	1.2207
																																													0		-60.8826	0.610352
																																													0		-60.791	0.915527
																																													0		-60.6995	0.915527
																																													0		-60.6079	0.915527
																																													0		-60.5164	0.915527
																																													0		-60.4248	0.915527
																																													0		-60.3333	0.915527
																																													0		-60.2722	0.610352
																																													0		-60.1807	0.915527
																																													0		-60.0586	1.2207
																																													0		-59.967	0.915527
																																													0		-59.8755	0.915527
																																													0		-59.7534	1.2207
																																													0		-59.6924	0.610352
																																													0		-59.6924	0
																																													0		-59.6313	0.610352
																																													0		-59.6008	0.305176
																																													0		-59.4788	1.2207
																																													0		-59.4177	0.610352
																																													0		-59.3262	0.915527
																																													0		-59.2957	0.305176
																																													0		-59.2346	0.610352
																																													0		-59.1736	0.610352
																																													0		-59.1125	0.610352
																																													0		-59.021	0.915527
																																													0		-59.021	0
																																													0		-58.9294	0.915527
																																													0		-58.8989	0.305176
																																													0		-58.8989	0
																																													0		-58.8684	0.305176
																																													0		-58.8684	0
																																													0		-58.8684	0
																																													0		-58.8379	0.305176
																																													0		-58.7463	0.915527
																																													0		-58.6853	0.610352
																																													0		-58.6853	0
																																													0		-58.6243	0.610352
																																													0		-58.6243	0
																																													0		-58.6243	0
																																													0		-58.5327	0.915527
																																													0		-58.5327	0
																																													0		-58.5327	0
																																													0		-58.4717	0.610352
																																													0		-58.4106	0.610352
																																													0		-58.3801	0.305176
																																													0		-58.4106	-0.305176
																																													0		-58.3801	0.305176
																																													0		-58.3496	0.305176
																																													0		-58.3496	0
																																													0		-58.2886	0.610352
																																													0		-58.2886	0
																																													0		-58.2886	0
																																													0		-58.197	0.915527
																																													0		-58.197	0
																																													0		-58.136	0.610352
																																													0		-58.136	0
																																													0		-58.1055	0.305176
																																													0		-58.136	-0.305176
																																													0		-58.136	0
																																													0		-58.0444	0.915527
																																													0		-58.075	-0.305176
																																													0		-58.075	0
																																													0		-58.075	0
																																													0		-58.0444	0.305176
																																													0		-58.0139	0.305176
																																													0		-58.0444	-0.305176
																																													0		-58.075	-0.305176
																																													0		-58.0444	0.305176
																																													0		-57.9834	0.610352
																																													0		-57.9834	0
																																													0		-57.9834	0
																																													0		-57.9834	0
																																													0		-58.0444	-0.610352
																																													0		-58.0444	0
																																													0		-58.0139	0.305176
																																													0		-58.0139	0
																																													0		-57.9834	0.305176
																																													0		-57.8918	0.915527
																																													0		-57.8918	0
																																													0		-57.8918	0
																																													0		-57.8613	0.305176
																																													0		-57.8613	0
																																													0		-57.8613	0
																																													0		-57.8003	0.610352
																																													0		-57.8003	0
																																													0		-57.8308	-0.305176
																																													0		-57.8613	-0.305176
																																													0		-57.8613	0
																																													0		-57.8308	0.305176
																																													0		-57.8308	0
																																													0		-57.8308	0
																																													0		-57.8003	0.305176
																																													0		-57.7698	0.305176
																																													0		-57.7698	0
																																													0		-57.7393	0.305176
																																													0		-57.7393	0
																																													0		-57.7393	0
																																													0		-57.7393	0
																																													0		-57.7087	0.305176
																																													0		-57.6782	0.305176
																																													0		-57.6782	0
																																													0		-57.6782	0
																																													0		-57.6782	0
																																													0		-57.7087	-0.305176
																																													0		-57.7087	0
																																													0		-57.7087	0
																																													0		-57.7087	0
																																													0		-57.7087	0
																																													0		-57.7393	-0.305176
																																													0		-57.6782	0.610352
																																													0		-57.7087	-0.305176
																																													0		-57.6477	0.610352
																																													0		-57.6477	0
																																													0		-57.5867	0.610352
																																													0		-57.5256	0.610352
																																													0		-57.5562	-0.305176
																																													0		-57.5867	-0.305176
																																													0		-57.5562	0.305176
																																													0		-57.5562	0
																																													0		-57.5256	0.305176
																																													0		-57.5256	0
																																													0		-57.4951	0.305176
																																													0		-57.4951	0
																																													0		-57.4646	0.305176
																																													0		-57.4646	0
																																													0		-57.4646	0
																																													0		-57.4646	0
																																													0		-57.4646	0
																																													0		-57.4646	0
																																													0		-57.4341	0.305176
																																													0		-57.4341	0
																																													0		-57.4036	0.305176
																																													0		-57.373	0.305176
																																													0		-57.373	0
																																													0		-57.373	0
																																													0		-57.4036	-0.305176
																																													0		-57.4036	0
																																													0		-57.4036	0
																																													0		-57.4036	0
																																													0		-57.373	0.305176
																																													0		-57.373	0
																																													0		-57.373	0
																																													0		-57.3425	0.305176
																																													0		-57.373	-0.305176
																																													0		-57.3425	0.305176
																																													0		-57.312	0.305176
																																													0		-57.312	0
																																													0		-57.2815	0.305176
																																													0		-57.251	0.305176
																																													0		-57.251	0
																																													0		-57.251	0
																																													0		-57.251	0
																																													0		-57.1899	0.610352
																																													0		-57.1899	0
																																													0		-57.1899	0
																																													0		-57.1594	0.305176
																																													0		-57.0984	0.610352
																																													0		-57.1594	-0.610352
																																													0		-57.1594	0
																																													0		-57.1594	0
																																													0		-57.1594	0
																																													0		-57.1594	0
																																													0		-57.1289	0.305176
																																													0		-57.1289	0
																																													0		-57.1289	0
																																													0		-57.0984	0.305176
																																													0		-57.0374	0.610352
																																													0		-57.0374	0
																																													0		-57.0374	0
																																													0		-57.0374	0
																																													0		-57.0068	0.305176
																																													0		-57.0068	0
																																													0		-57.0068	0
																																													0		-57.0679	-0.610352
																																													0		-57.0679	0
																																													0		-57.0679	0
																																													0		-57.0679	0
																																													0		-57.0679	0
																																													0		-57.0679	0
																																													0		-57.0984	-0.305176
																																													0		-57.0679	0.305176
																																													0		-57.0679	0
																																													0		-57.0374	0.305176
																																													0		-57.0068	0.305176
																																													0		-57.0068	0
																																													0		-57.0374	-0.305176
																																													0		-57.0374	0
																																													0		-56.9763	0.610352
																																													0		-56.9763	0
																																													0		-56.9763	0
																																													0		-56.9763	0
																																													0		-56.9763	0
																																													0		-56.9763	0
																																													0		-56.9763	0
																																													0		-56.9763	0
																																													0		-56.9458	0.305176
																																													0		-56.9763	-0.305176
																																													0		-57.0068	-0.305176
																																													0		-56.9458	0.610352
																																													0		-56.9458	0
																																													0		-56.9458	0
																																													0		-56.9153	0.305176
																																													0		-56.8848	0.305176
																																													0		-56.8848	0
																																													0		-56.8848	0
																																													0		-56.9153	-0.305176
																																													0		-56.8848	0.305176
																																													0		-56.8848	0
																																													0		-56.8848	0
																																													0		-56.8848	0
																																													0		-56.8848	0
																																													0		-56.8848	0
																																													0		-56.8237	0.610352
																																													0		-56.8542	-0.305176
																																													0		-56.8237	0.305176
																																													0		-56.8848	-0.610352
																																													0		-56.8848	0
																																													0		-56.8237	0.610352
																																													0		-56.8542	-0.305176
																																													0		-56.8237	0.305176
																																													0		-56.8237	0
																																													0		-56.8237	0
																																													0		-56.7932	0.305176
																																													0		-56.7932	0
																																													0		-56.7627	0.305176
																																													0		-56.7627	0
																																													0		-56.7322	0.305176
																																													0		-56.7322	0
																																													0		-56.7017	0.305176
																																													0		-56.7017	0
																																													0		-56.7932	-0.915527
																																													0		-56.7932	0
																																													0		-56.7932	0
																																													0		-56.7322	0.610352
																																													0		-56.7322	0
																																													0		-56.7322	0
																																													0		-56.7322	0
																																													0		-56.7322	0
																																													0		-56.7322	0
																																													0		-56.7322	0
																																													0		-56.7627	-0.305176
																																													0		-56.7627	0
																																													0		-56.7322	0.305176
																																													0		-56.6711	0.610352
																																													0		-56.6406	0.305176
																																													0		-56.6711	-0.305176
																																													0		-56.6711	0
																																													0		-56.7017	-0.305176
																																													0		-56.7017	0
																																													0		-56.7017	0
																																													0		-56.7017	0
																																													0		-56.7017	0
																																													0		-56.7322	-0.305176
																																													0		-56.7322	0
																																													0		-56.7322	0
																																													0		-56.7322	0
																																													0		-56.7017	0.305176
																																													0		-56.7017	0
																																													0		-56.6406	0.610352
																																													0		-56.6406	0
																																													0		-56.6406	0
																																													0		-56.6711	-0.305176
																																													0		-56.6711	0
																																													0		-56.6406	0.305176
																																													0		-56.5491	0.915527
																																													0		-56.5491	0
																																													0		-56.5796	-0.305176
																																													0		-56.5186	0.610352
																																													0		-56.488	0.305176
																																													0		-56.488	0
																																													0		-56.5186	-0.305176
																																													0		-56.5186	0
																																													0		-56.5186	0
																																													0		-56.5796	-0.610352
																																													0		-56.6101	-0.305176
																																													0		-56.6101	0
																																													0		-56.5491	0.610352
																																													0		-56.5491	0
																																													0		-56.5491	0
																																													0		-56.5491	0
																																													0		-56.5796	-0.305176
																																													0		-56.5796	0
																																													0		-56.5186	0.610352
																																													0		-56.488	0.305176
																																													0		-56.5186	-0.305176
																																													0		-56.488	0.305176
																																													0		-56.3965	0.915527
																																													0		-56.3965	0
																																													0		-56.3354	0.610352
																																													0		-56.366	-0.305176
																																													0		-56.366	0
																																													0		-56.366	0
																																													0		-56.3049	0.610352
																																													0		-56.3049	0
																																													0		-56.3049	0
																																													0		-56.3049	0
																																													0		-56.3049	0
																																													0		-56.3049	0
																																													0		-56.3354	-0.305176
																																													0		-56.3354	0
																																													0		-56.2744	0.610352
																																													0		-56.2744	0
																																													0		-56.2744	0
																																													0		-56.2744	0
																																													0		-56.2439	0.305176
																																													0		-56.2439	0
																																													0		-56.2439	0
																																													0		-56.2134	0.305176
																																													0		-56.2134	0
																																													0		-56.2134	0
																																													0		-56.2134	0
																																													0		-56.2134	0
																																													0		-56.2134	0
																																													0		-56.1829	0.305176
																																													0		-56.1523	0.305176
																																													0		-56.1523	0
																																													0		-56.1829	-0.305176
																																													0		-56.1829	0
																																													0		-56.1829	0
																																													0		-56.1523	0.305176
																																													0		-56.1218	0.305176
																																													0		-56.1218	0

## Sheet: Figure 7
Panel C	Frequency	APP+/++vec	APP-/-+vec	APP-/-+APP		ANOVA summary			Tukey's multiple comparisons test	Mean Diff.	95.00% CI of diff.	Significant?	Summary	Adjusted P Value		Test details	Mean 1	Mean 2	Mean Diff.	SE of diff.	n1	n2	q	DF
		6.53512	1.17433	3.90459		F	20.71		APP+/+ +vec vs. APP-/-+vec	2.977	1.829 to 4.125	Yes	***	<0.0001		APP+/+ +vec vs. APP-/-+vec	4.744	1.767	2.977	0.4628	10	10	9.096	27
		6.26878	2.28422	3.26482		P value	<0.0001		APP+/++vec vs. APP-/-+APP	1.397	0.2499 to 2.545	Yes	*	0.0147		APP+/++vec vs. APP-/-+APP	4.744	3.346	1.397	0.4628	10	10	4.27	27
		3.18257	2.43659	3.44065		P value summary	***		APP-/-+vec vs. APP-/-+APP	-1.58	-2.727 to -0.4320	Yes	**	0.0056		APP-/-+vec vs. APP-/-+APP	1.767	3.346	-1.58	0.4628	10	10	4.826	27
		5.71978	2.10952	2.8285		Significant diff. among means (P < 0.05)?	Yes
		5.57318	1.29461	5.00091		R square	0.6054
		5.64593	1.34692	2.8697
		3.18338	1.34876	1.83822
		4.97991	0.927	3.15119
		2.62741	1.56678	3.59755
		3.71912	3.17633	3.56474
	Amplitude	APP+/++vec	APP-/-+vec	APP-/-+APP		ANOVA summary			Tukey's multiple comparisons test	Mean Diff.	95.00% CI of diff.	Significant?	Summary	Adjusted P Value		Test details	Mean 1	Mean 2	Mean Diff.	SE of diff.	n1	n2	q	DF
		33.1357	15.3627	15.2162		F	7.821		APP+/+ +vec vs. APP-/-+vec	12.14	4.428 to 19.84	Yes	**	0.0016		APP+/+ +vec vs. APP-/-+vec	28.12	15.99	12.14	3.109	10	10	5.521	27
		26.7838	21.9796	17.8513		P value	0.0021		APP+/++vec vs. APP-/-+APP	4.361	-3.347 to 12.07	No	ns	0.3536		APP+/++vec vs. APP-/-+APP	28.12	23.76	4.361	3.109	10	10	1.984	27
		30.0165	21.4164	15.174		P value summary	**		APP-/-+vec vs. APP-/-+APP	-7.774	-15.48 to -0.06719	Yes	*	0.0477		APP-/-+vec vs. APP-/-+APP	15.99	23.76	-7.774	3.109	10	10	3.537	27
		38.1491	18.1873	13.2504		Significant diff. among means (P < 0.05)?	Yes
		29.4037	15.1267	30.2053		R square	0.3668
		29.669	15.0487	36.2749
		17.6766	18.0062	28.6914
		26.9113	7.97531	34.3714
		14.9037	8.18714	21.4389
		34.5706	18.5783	25.1393
																	APP+/++vec	APP-/-+vec	APP-/-+APP
Panel D	Frequency	APP+/++vec	APP-/-+vec	APP-/-+APP		Kruskal-Wallis test			Dunn's multiple comparisons test	Mean rank diff.	Significant?	Summary	Adjusted P Value			Mean	2	2.123	2.408
		1.60926	3.34035	2.7176		P value	0.4712		APP+/+ +vec vs. APP-/-+vec	-1.375	No	ns	>0.9999	A-B		Std. Deviation	0.5165	0.5583	0.7019
		1.4639	1.98472	2.35774		Exact or approximate P value?	Approximate		APP+/++vec vs. APP-/-+APP	-4.25	No	ns	0.688	A-C		Std. Error of Mean	0.1826	0.1974	0.2482
		1.69325	2.13381	2.56013		P value summary	ns		APP-/-+vec vs. APP-/-+APP	-2.875	No	ns	>0.9999	B-C
		1.754	2.41413	2.63085		Do the medians vary signif. (P < 0.05)?	No
		1.87332	1.55566	3.3587		Number of groups	3
		2.05164	1.83264	2.88207
		2.63865	2.02745	1.49233
		2.91982	1.69838	1.26311
	Amplitude	APP+/++vec	APP-/-+vec	APP-/-+APP		ANOVA summary			Tukey's multiple comparisons test	Mean Diff.	95.00% CI of diff.	Below threshold?	Summary	Adjusted P Value		Test details	Mean 1	Mean 2	Mean Diff.	SE of diff.	n1	n2	q	DF
		17.3838	12.0291	14.1763		F	2.468		APP+/+ +vec vs. APP-/-+vec	0.9351	-2.794 to 4.664	No	ns	0.8043		APP+/+ +vec vs. APP-/-+vec	17.45	16.52	0.9351	1.48	8	8	0.8938	21
		19.1992	17.7384	13.5863		P value	0.109		APP+/++vec vs. APP-/-+APP	3.197	-0.5325 to 6.926	No	ns	0.1018		APP+/++vec vs. APP-/-+APP	17.45	14.26	3.197	1.48	8	8	3.056	21
		13.4765	11.6133	19.898		P value summary	ns		APP-/-+vec vs. APP-/-+APP	2.262	-1.468 to 5.991	No	ns	0.2983		APP-/-+vec vs. APP-/-+APP	16.52	14.26	2.262	1.48	8	8	2.162	21
		18.102	18.9733	16.8316		Significant diff. among means (P < 0.05)?	No
		16.1402	13.2682	13.6548		R squared	0.1903
		17.5057	21.6622	13.9292
		19.0112	18.7248	11.8793
		18.7956	18.124	10.0847
																	APP+/++vec	APP-/-+vec	APP-/-+APP
Panel E	Frequency	APP+/++vec	APP-/-+vec	APP-/-+APP		Kruskal-Wallis test			Dunn's multiple comparisons test	Mean rank diff.	Significant?	Summary	Adjusted P Value			Mean	1.343	1.487	1.752
		3.03058	1.8592	2.8167		P value	0.5393		APP+/+ +vec vs. APP-/-+vec	-1.375	No	ns	>0.9999	A-B		Std. Deviation	0.7423	0.6823	0.7816
		1.36013	2.39596	2.2963		Exact or approximate P value?	Approximate		APP+/++vec vs. APP-/-+APP	-3.875	No	ns	0.8192	A-C		Std. Error of Mean	0.2624	0.2412	0.2763
		0.81587	2.47279	2.6954		P value summary	ns		APP-/-+vec vs. APP-/-+APP	-2.5	No	ns	>0.9999	B-C
		0.57275	1.108	0.63669		Do the medians vary signif. (P < 0.05)?	No
		1.18319	1.23014	1.43191		Number of groups	3
		1.09824	1.32767	1.70167
		1.50149	0.72456	1.35592
		1.17822	0.7758	1.08076
																	APP+/++vec	APP-/-+vec	APP-/-+APP
	Amplitude	APP+/++vec	APP-/-+vec	APP-/-+APP		Kruskal-Wallis test			Dunn's multiple comparisons test	Mean rank diff.	Significant?	Summary	Adjusted P Value			Mean	13.14	13.83	13.56
		7.45684	6.32241	13.4912		P value	0.8981		APP+/+ +vec vs. APP-/-+vec	-1.625	No	ns	>0.9999	A-B		Std. Deviation	3.972	4.904	1.577
		9.1611	7.29181	10.1389		Exact or approximate P value?	Approximate		APP+/++vec vs. APP-/-+APP	-0.625	No	ns	>0.9999	A-C		Std. Error of Mean	1.404	1.734	0.5574
		14.0948	18.8852	14.0204		P value summary	ns		APP-/-+vec vs. APP-/-+APP	1	No	ns	>0.9999	B-C
		10.1094	14.5285	14.7026		Do the medians vary signif. (P < 0.05)?	No
		12.6124	12.8997	12.6679		Number of groups	3
		17.9655	17.5824	14.7349
		17.5193	19.1418	14.9639
		16.2185	13.9913	13.7222

## Sheet: S1 Figure 
Panel A	APP+/+	APP-/-		Unpaired t test			Mean of column A	29.79
	32.2682	29.2596		P value	0.0219		Mean of column B	24.63
	27.4054	28.0988		P value summary	*		Difference between means (B - A) ± SEM	-5.159 ± 2.056
	27.1814	25.0065		Significantly different (P < 0.05)?	Yes		95% confidence interval	-9.479 to -0.8399
	22.0514	22.4863		One- or two-tailed P value?	Two-tailed		R squared (eta squared)	0.2592
	31.9388	23.9861		t, df	t=2.509, df=18
	27.9768	27.1202
	29.925	27.6932
	33.7937	19.284
	36.3394	29.9049
	29.0511	13.4993
Panel B	APP+/+	APP-/-		Unpaired t test			Mean of column A	46.03
	49.3746	35.2033		P value	0.0022		Mean of column B	37.11
	50.0017	29.9544		P value summary	**		Difference between means (B - A) ± SEM	-8.915 ± 2.495
	49.2628	37.0447		Significantly different (P < 0.05)?	Yes		95% confidence interval	-14.16 to -3.672
	53.9107	40.2879		One- or two-tailed P value?	Two-tailed		R squared (eta squared)	0.4149
	39.44	39.7568		t, df	t=3.573, df=18
	49.9326	47.0242
	39.1597	44.096
	42.3169	30.389
	43.0354	29.2216
	43.864	38.1719
Panel C	APP+/+	APP-/-		Unpaired t test			Mean of column A	287.3
	294.533	312.3		P value	0.6709		Mean of column B	280.4
	339.133	332.8		P value summary	ns		Difference between means (B - A) ± SEM	-6.863 ± 15.89
	348.067	252.433		Significantly different (P < 0.05)?	No		95% confidence interval	-40.24 to 26.51
	319.7	230.3		One- or two-tailed P value?	Two-tailed		R squared (eta squared)	0.01026
	246.867	268.533		t, df	t=0.4320, df=18
	241.033	288.233
	242.533	265.533
	248.267	271.967
	296.133	289.733
	296.267	292.067
Panel E	stride length									overlap
	APP+/+	APP-/-		Unpaired t test			Mean of column A	65.94		APP+/+	APP-/-		Unpaired t test			Mean of column A	8.367
	67.5714	61.1		P value	0.0006		Mean of column B	59.03		12	9.33333		P value	0.2491		Mean of column B	7.38
	64.3	59		P value summary	***		Difference between means (B - A) ± SEM	-6.914 ± 1.676		5.5	5.5		P value summary	ns		Difference between means (B - A) ± SEM	-0.9867 ± 0.8285
	64.4444	67.6		Significantly different (P < 0.05)?	Yes		95% confidence interval	-10.43 to -3.393		6.33333	6.33333		Significantly different (P < 0.05)?	No		95% confidence interval	-2.727 to 0.7539
	65.5714	55.5		One- or two-tailed P value?	Two-tailed		R squared (eta squared)	0.4861		8	6.33333		One- or two-tailed P value?	Two-tailed		R squared (eta squared)	0.07304
	70.375	55.125		t, df	t=4.126, df=18					7.4	6.8		t, df	t=1.191, df=18
	71.25	58.5								12.6	8.5
	61.25	62.6								7.5	7.66667
	68	53.375								8.33333	8.33333
	62.375	57.2								6.66667	8
	64.25	60.25								9.33333	7
	stance length-Forelimb									stance length-Hindlimb
	APP+/+	APP-/-		Unpaired t test			Mean of column A	36.58		APP+/+	APP-/-		Unpaired t test			Mean of column C	42.49
	33.6	32		P value	<0.0001		Mean of column B	32.43		41.75	39.5		P value	0.0004		Mean of column D	37.94
	38.2	34		P value summary	***		Difference between means (B - A) ± SEM	-4.150 ± 0.7879		37.5	38.5		P value summary	***		Difference between means (D - C) ± SEM	-4.548 ± 1.059
	36.5	32		Significantly different (P < 0.05)?	Yes		95% confidence interval	-5.805 to -2.495		40.6	36.1667		Significantly different (P < 0.05)?	Yes		95% confidence interval	-6.774 to -2.323
	38	28.8		One- or two-tailed P value?	Two-tailed		R squared (eta squared)	0.6065		48	37.2		One- or two-tailed P value?	Two-tailed		R squared (eta squared)	0.5059
	39.25	31.25		t, df	t=5.267, df=18					46	36.75		t, df	t=4.293, df=18
	35.25	34.5								43.75	39.5
	37.75	33.25								42	38.25
	34.5	34.25								39.75	39.25
	37.25	32.5								44.5	37.5
	35.5	31.75								41	36.75
	sway length-Forelimb									sway length-Hindlimb
	APP+/+	APP-/-		Unpaired t test			Mean of column A	13.98		APP+/+	APP-/-		Unpaired t test			Mean of column A	25.23
	15.6667	14.7		P value	0.6042		Mean of column B	13.7		26.6667	27.5		P value	0.743		Mean of column B	24.98
	13.2	13		P value summary	ns		Difference between means (B - A) ± SEM	-0.2767 ± 0.5244		21	24		P value summary	ns		Difference between means (B - A) ± SEM	-0.2517 ± 0.7559
	12.2	12.8		Significantly different (P < 0.05)?	No		95% confidence interval	-1.378 to 0.8250		24.8	23		Significantly different (P < 0.05)?	No		95% confidence interval	-1.840 to 1.336
	14	15		One- or two-tailed P value?	Two-tailed		R squared (eta squared)	0.01523		26	24		One- or two-tailed P value?	Two-tailed		R squared (eta squared)	0.00612
	15	15.25		t, df	t=0.5276, df=18					26.75	22.75		t, df	t=0.3329, df=18
	12.5	13.5								26.5	24.5
	15.2	13.75								25.75	26.25
	15.5	14								23.8	25
	13.75	12.25								26.25	26
	12.75	12.75								24.75	26.75
Panel F	APP+/+	APP-/-		Unpaired t test			Mean of column A	24.36
weight	24.7	21.7		P value	0.0003		Mean of column B	22.36
	25.1	22.8		P value summary	***		Difference between means (B - A) ± SEM	-2.000 ± 0.4468
	23.6	22.6		Significantly different (P < 0.05)?	Yes		95% confidence interval	-2.939 to -1.061
	26.1	23.1		One- or two-tailed P value?	Two-tailed		R squared (eta squared)	0.5268
	23.4	21.9		t, df	t=4.476, df=18
	22.4	22.8
	24.2	23.4
	25.2	23.4
	24	21
	24.9	20.9
	Time-12mm									Error times-12mm
Panel G	APP+/+	APP-/-		Unpaired t test			Mean of column A	7.238		APP+/+	APP-/-		Unpaired t test			Mean of column A	1
	7.61	6.75		P value	0.4654		Mean of column B	7.64		1	2		P value	0.7947		Mean of column B	0.9
	6.58	9.38		P value summary	ns		Difference between means (B - A) ± SEM	0.4020 ± 0.5390		1	0		P value summary	ns		Difference between means (B - A) ± SEM	-0.1000 ± 0.3786
	8.83	7.63		Significantly different (P < 0.05)?	No		95% confidence interval	-0.7304 to 1.534		1	0		Significantly different (P < 0.05)?	No		95% confidence interval	-0.8954 to 0.6954
	7.58	8		One- or two-tailed P value?	Two-tailed		R squared (eta squared)	0.02998		0	1		One- or two-tailed P value?	Two-tailed		R squared (eta squared)	0.003861
	5.3	8.25		t, df	t=0.7458, df=18					2	0		t, df	t=0.2641, df=18
	6.63	7.56								2	0
	8.41	5.05								0	2
	7.25	9.16								2	1
	8.33	7.93								1	1
	5.86	6.69								0	2
	Time-6mm									Error times-6mm
	APP+/+	APP-/-		Unpaired t test			Mean of column A	8.147		APP+/+	APP-/-		Unpaired t test			Mean of column A	1.3
	7.41	8.66		P value	0.51		Mean of column B	7.761		2	1		P value	0.6509		Mean of column B	1.1
	7.3	9.28		P value summary	ns		Difference between means (B - A) ± SEM	-0.3860 ± 0.5742		0	2		P value summary	ns		Difference between means (B - A) ± SEM	-0.2000 ± 0.4346
	7.38	7.13		Significantly different (P < 0.05)?	No		95% confidence interval	-1.592 to 0.8203		1	0		Significantly different (P < 0.05)?	No		95% confidence interval	-1.113 to 0.7131
	6.93	8.1		One- or two-tailed P value?	Two-tailed		R squared (eta squared)	0.02449		1	1		One- or two-tailed P value?	Two-tailed		R squared (eta squared)	0.01163
	9.48	9.68		t, df	t=0.6723, df=18					1	0		t, df	t=0.4602, df=18
	8.98	9.63								2	1
	7.42	6.53								0	1
	8.75	5.5								2	3
	9.46	5.9								3	0
	8.36	7.2								1	2

## Sheet: S3 Figure 
Panel A		APP+/+													APP-/-
	0	0	0	0	0	0	0	0	0	0	0	0	0		0	0	0	0	0	0	0	0	0	0
	25	13	12	11	3	12	10	9	12	9	4	4	11		13	10	7	8	12	4	10	6	11	8
	50	10	27	24	8	27	22	11	25	14	14	23	17		14	15	12	20	18	11	10	14	18	24
	75	34	22	21	17	28	19	22	21	16	16	31	19		25	32	18	28	21	23	17	20	26	29
	100	30	21	25	13	14	24	21	17	15	13	35	18		28	18	18	14	24	28	23	13	26	13
	125	17	27	20	17	27	18	26	24	10	9	13	14		7	8	20	18	24	25	22	20	29	21
	150	2	20	15	6	8	17	1	18	9	5	2	2		1	1	9	19	12	5	11	17	9	11
	175	0	13	9	2	2	13	1	13	5	1	1	2		0	1	4	14	6	2	4	13	6	1
	200	0	0	0	0	0	0	0	0	0	0	0	0		0	0	0	0	0	0	0	0	0	0
		Two-way ANOVA	Ordinary							Sidak's multiple comparisons test	Mean Diff.	95.00% CI of diff.	Significant?	Summary	Adjusted P Value		Test details	Predicted (LS) mean 1	Predicted (LS) mean 2	Predicted (LS) mean diff.	SE of diff.	N1	N2	t	DF
		Alpha	0.05
										APP+/+ -APP-/-							APP+/+ -APP-/-
										Row 1	0	-6.092 to 6.092	No	ns	>0.9999		Row 1	0	0	0	2.176	12	10	0	180
		Source of Variation	% of total variation	P value	P value summary	Significant?				Row 2	0.2667	-5.825 to 6.359	No	ns	>0.9999		Row 2	9.167	8.9	0.2667	2.176	12	10	0.1225	180
		Interaction	0.3838	0.9496	ns	No				Row 3	2.9	-3.192 to 8.992	No	ns	0.8403		Row 3	18.5	15.6	2.9	2.176	12	10	1.332	180
		Column Factor	7.461e-05	0.9817	ns	No				Row 4	-1.733	-7.825 to 4.359	No	ns	0.9933		Row 4	22.17	23.9	-1.733	2.176	12	10	0.7964	180
										Row 5	0	-6.092 to 6.092	No	ns	>0.9999		Row 5	20.5	20.5	0	2.176	12	10	0	180
		ANOVA table	SS (Type III)	DF	MS	F (DFn, DFd)		P value		Row 6	-0.9	-6.992 to 5.192	No	ns	>0.9999		Row 6	18.5	19.4	-0.9	2.176	12	10	0.4135	180
		Interaction	70.15	8	8.768	F (8, 180) = 0.3394		P=0.9496		Row 7	-0.75	-6.842 to 5.342	No	ns	>0.9999		Row 7	8.75	9.5	-0.75	2.176	12	10	0.3446	180
		Column Factor	0.01364	1	0.01364	F (1, 180) = 0.0005278		P=0.9817		Row 8	0.06667	-6.025 to 6.159	No	ns	>0.9999		Row 8	5.167	5.1	0.06667	2.176	12	10	0.03063	180
		Residual	4651	180	25.84					Row 9	0	-6.092 to 6.092	No	ns	>0.9999		Row 9	0	0	0	2.176	12	10	0	180
Panel B		APP+/+	APP-/-		Unpaired t test				Panel C		APP+/+	APP-/-		Unpaired t test			How big is the difference?
		4.378	3.577		P value	0.2531					2.26757	1.92061		P value	0.7318		Mean of column A	1.898
		4.078	4.037		P value summary	ns					1.98849	2.09404		P value summary	ns		Mean of column B	1.923
		3.822	3.837		Significantly different (P < 0.05)?	No					1.98135	1.88814		Significantly different (P < 0.05)?	No		Difference between means (B - A) ± SEM	0.02436 ± 0.07035
		4.199	4.022		One- or two-tailed P value?	Two-tailed					2.18471	2.05484		One- or two-tailed P value?	Two-tailed		95% confidence interval	-0.1198 to 0.1685
		4.033	4.521		t, df	t=1.163, df=33					1.84678	1.89155		t, df	t=0.3462, df=28		R squared (eta squared)	0.004262
		4.089	3.964								1.88235	2.12271
		3.855	4.326		Mean of column A	3.995					2.19072	1.81438
		3.571	3.743		Mean of column B	3.873					1.59046	1.79465
		4.44	4.179		Difference between means (B - A) ± SEM	-0.1224 ± 0.1052					1.70616	2.01958
		3.821	3.922		95% confidence interval	-0.3365 to 0.09168					1.70143	1.58401
		4.255	3.277		R squared (eta squared)	0.03939					1.85028	1.83954
		3.846	3.483								1.63905	1.99784
		4.062	4.089								1.99308	1.69271
		3.552	3.509								1.80556	2.29885
		3.927	3.567								1.84719	1.82704
			4.157
			4.336
			3.462
			3.705
			3.743
Panel D		APP+/+											APP-/-
	0	0	0	0	0	0	0	0	0	0	0		0	0	0	0	0	0	0	0	0	0
	25	12	5	7	3	1	6	11	4	13	17		5	3	8	3	3	12	8	7	5	3
	50	16	15	9	19	5	11	9	9	30	22		6	13	16	6	14	20	17	18	17	12
	75	15	21	8	19	13	19	10	14	30	25		14	20	22	15	21	21	18	14	22	16
	100	15	28	31	17	19	13	13	19	27	30		15	19	20	20	22	23	26	5	26	19
	125	15	4	17	7	15	3	7	24	30	6		15	19	10	16	3	24	7	3	5	6
	150	11	0	0	5	2	0	10	13	17	3		15	12	8	14	2	17	1	2	2	1
	175	6	0	0	0	0	0	16	11	1	1		12	2	1	14	1	4	2	0	1	1
	200	3	0	0	0	0	0	6	3	1	0		2	0	0	0	0	0	0	0	0	0
		Two-way ANOVA	Ordinary							Šídák's multiple comparisons test	Mean Diff.	95.00% CI of diff.	Below threshold?	Summary	Adjusted P Value		Test details	Mean 1	Mean 2	Mean Diff.	SE of diff.	N1	N2	t	DF
		Alpha	0.05
										WT - APPKO							WT - APPKO
		Source of Variation	% of total variation	P value	P value summary	Significant?				Row 1	0	-6.851 to 6.851	No	ns	>0.9999		Row 1	0	0	0	2.444	10	10	0	162
		Interaction	0.4812	0.9742	ns	No				Row 2	2.2	-4.651 to 9.051	No	ns	0.9842		Row 2	7.9	5.7	2.2	2.444	10	10	0.9001	162
		Row Factor	63.59	<0.0001	****	Yes				Row 3	0.6	-6.251 to 7.451	No	ns	>0.9999		Row 3	14.5	13.9	0.6	2.444	10	10	0.2455	162
		Column Factor	0.107	0.4877	ns	No				Row 4	-0.9	-7.751 to 5.951	No	ns	>0.9999		Row 4	17.4	18.3	-0.9	2.444	10	10	0.3682	162
										Row 5	1.7	-5.151 to 8.551	No	ns	0.9976		Row 5	21.2	19.5	1.7	2.444	10	10	0.6955	162
		ANOVA table	SS	DF	MS	F (DFn, DFd)	P value			Row 6	2	-4.851 to 8.851	No	ns	0.9919		Row 6	12.8	10.8	2	2.444	10	10	0.8182	162
		Interaction	65	8	8.125	F (8, 162) = 0.2720	P=0.9742			Row 7	-1.3	-8.151 to 5.551	No	ns	0.9997		Row 7	6.1	7.4	-1.3	2.444	10	10	0.5319	162
		Row Factor	8589	8	1074	F (8, 162) = 35.94	P<0.0001			Row 8	-0.3	-7.151 to 6.551	No	ns	>0.9999		Row 8	3.5	3.8	-0.3	2.444	10	10	0.1227	162
		Column Factor	14.45	1	14.45	F (1, 162) = 0.4837	P=0.4877			Row 9	1.1	-5.751 to 7.951	No	ns	>0.9999		Row 9	1.3	0.2	1.1	2.444	10	10	0.45	162
		Residual	4839	162	29.87
Panel E		APP+/+	APP-/-		Unpaired t test			Mean of column A	3.886	Panel F	APP+/+	APP-/-		Unpaired t test			Mean of column A	1.831
		4.211	3.949		P value	0.9197		Mean of column B	3.876		1.85851	1.62628		P value	0.9456		Mean of column B	1.835
		3.811	3.7		P value summary	ns		Difference between means (B - A) ± SEM	-0.01050 ± 0.1029		2.0738	1.8398		P value summary	ns		Difference between means (B - A) ± SEM	0.004024 ± 0.05845
		4.04	3.847		Significantly different (P < 0.05)?	No		95% confidence interval	-0.2240 to 0.2030		1.81105	2.02922		Significantly different (P < 0.05)?	No		95% confidence interval	-0.1157 to 0.1238
		3.464	4.083		One- or two-tailed P value?	Two-tailed		R squared (eta squared)	0.0004728		1.69517	1.75685		One- or two-tailed P value?	Two-tailed		R squared (eta squared)	0.0001692
		3.791	3.822		t, df	t=0.1020, df=22					1.60053	2.14689		t, df	t=0.06884, df=28
		4.269	4.029								1.85529	1.49192
		3.892	3.801								1.65531	1.77987
		3.716	4.224								1.87329	1.81703
		3.456	4.197								1.60049	1.9497
		3.88	3.524								2.08855	1.85529
		3.982	3.441								1.73584	1.73273
		4.125	3.894								1.82661	1.7038
											1.93182	1.89542
											1.90915	1.85547
											1.94731	2.0428

## Sheet: S5 Figure 
Panel A	Persistent Ina
	Nav1.6	Nav1.1		Unpaired t test			Mean of column A	-0.3345
	-0.1905	-0.0987		P value	0.0003		Mean of column B	-0.03582
	-0.5227	-0.0181		P value summary	***		Difference between means (B - A) ± SEM	0.2987 ± 0.05507
	-0.2807	-0.0148		Significantly different (P < 0.05)?	Yes		95% confidence interval	0.1760 to 0.4214
	-0.2733	-0.0219		One- or two-tailed P value?	Two-tailed		R squared (eta squared)	0.7463
	-0.271	-0.0552		t, df	t=5.423, df=10
	-0.4687	-0.0062
Panel B	Resurgent Ina
	Nav1.6	Nav1.1		Unpaired t test			Mean of column A	-1.385
	-1.2177	-0.015		P value	<0.0001		Mean of column B	-0.2164
	-1.4245	-0.644		P value summary	***		Difference between means (B - A) ± SEM	1.168 ± 0.1284
	-1.7548	-0.0928		Significantly different (P < 0.05)?	Yes		95% confidence interval	0.8820 to 1.454
	-1.4687	-0.229		One- or two-tailed P value?	Two-tailed		R squared (eta squared)	0.8921
	-1.2909	-0.0805		t, df	t=9.095, df=10
	-1.1504	-0.2368

[truncated: 1 more sheets: S6 Figure ]
